# Supplementary material for: Epidemiological and Genomic analysis of Vibrio parahaemolyticus isolated from imported travelers at the port of Shanghai, China (2017-2019)
Source: BMC Microbiol. 2024 Apr 26;24:145. doi: 10.1186/s12866-024-03303-7 (PMC11046881; doi:10.1186/s12866-024-03303-7)
Supplement: Supplementary file 1 — Supplementary Material 1. [file 12866_2024_3303_MOESM1_ESM.xlsx]

## Sheet: Additional file 1
Additional file 1 The information of 74 additional genomes of Vibrio parahaemolyticus for potential avenues analysis
Strain	Assembly Accession	Collection date	Location	Isolation source	Isolation type	ST	Clonal complex	MLST genes							Virulence factors
								dnaE	gyrB	recA	dtdS	pntA	pyrC	tnaA	tdh	trh (X)	tlh
YK20	GCA_021553595.1	2019-09-01	China	shrimp pond	environmental/other	864	-	3	230	61	268	2	245	2	N	N	Y
YK160	GCA_021553535.1	2019-09-01	China	shrimp pond	environmental/other	2259	-	4	226	100	27	26	100	105	N	N	Y
210288	GCA_017637585.1	2019-06-17	USA	oyster	environmental/other	-	-	51	404	230	-	54	-	15	N	N	Y
19MO11SH06-V2	GCA_015960485.1	2019-11-18	USA	shrimp	environmental/other	2460	-	3	201	70	78	18	78	23	N	N	Y
210286	GCA_017637645.1	2019-06-10	USA	oyster	environmental/other	-	-	155	466	10	515	4	204	19	N	N	Y
M2411	GCF_014833075.1	2019-05-22	Mexico	hepatopancreas	-	1167	114	55	15	31	55	54	337	46	N	N	Y
M2401	GCF_014833015.1	2019-05-22	Mexico	hepatopancreas	-	1167	114	55	15	31	55	54	337	46	N	N	Y
PNUSAV002754	GCA_023312915.1	2019-10-02	Viet Nam	shrimp	environmental/other	1073	-	117	405	291	353	28	5	26	N	N	Y
210265	GCA_018017115.1	2018-05-14	USA	oyster	environmental/other	3	3	3	4	19	4	29	4	22	Y	N	Y
AK1822500155	GCA_015801235.1	2018-08-05	USA	oyster	environmental/other	1944	3	11	4	19	226	29	4	26	N	N	Y
PNUSAV000266	GCA_015803075.1	2018-07-12	USA	Raw Oyster	environmental/other	-	-	28	-	21	119	20	23	24	N	Y	Y
YK10-2	GCA_023611525.1	2018-09-01	China	shrimp pond	environmental/other	12	-	9	21	15	13	4	10	26	N	N	Y
SDW7	GCA_023610985.1	2018-09-01	China	shrimp pond	environmental/other	12	-	9	21	15	13	4	10	26	N	N	Y
PV112	GCF_022290955.1	2018-09-07	Colombia	marine water	environmental/other	-	-	10	-	335	-	50	18	325	N	N	Y
PV17	GCF_022290595.1	2018-09-07	Colombia	Continental Water	environmental/other	-	-	10	-	335	-	50	18	325	N	N	Y
PV109	GCF_022291015.1	2018-09-07	Colombia	marine water	environmental/other	2486	-	155	475	242	407	206	11	24	N	N	Y
MD000066_2b	GCA_015804975.1	2018-07-09	Venezuela	crab meat lump	environmental/other	-	-	218	-	80	69	26	229	23	N	N	Y
MD000066_1x	GCA_015804215.1	2018-07-09	Venezuela	crab meat lump	environmental/other	-	-	28	77	334	493	26	62	26	N	N	Y
MD000066_1c	GCA_015805015.1	2018-07-09	Venezuela	crab meat lump	environmental/other	-	-	266	316	25	19	50	491	62	N	N	Y
V21010162	GCA_022612055.1	2017-06-12	USA	oyster	environmental/other	3	3	3	4	19	4	29	4	22	Y	N	Y
V21010156	GCA_023466975.1	2017-08-28	USA	oyster	environmental/other	2547	-	420	25	420	288	293	367	295	N	N	Y
210083	GCA_017603185.1	2017-08-14	USA	oyster	environmental/other	412	412	142	29	10	7	14	24	20	N	N	Y
KS17.S5-1	GCF_003186355.1	2017-01-18	Malaysia	-	-	2480	-	5	560	115	74	63	159	84	N	N	Y
ML5	GCF_004121235.1	2017-11-16	Malaysia	Aquaculture pond water	-	390	-	118	87	119	117	46	111	12	N	N	Y
ML1	GCF_004121285.1	2017-11-16	Malaysia	Aquaculture pond water	-	2013	-	11	277	373	450	26	424	93	N	N	Y
Vb2188	GCF_017313585.1	2017-02-27	China	environment	environmental/other	-	-	35	131	178	242	61	413	213	N	N	Y
TJA114	GCF_014217295.1	2017-07-04	China	hepatopancreas	-	1743	-	112	8	61	425	26	8	57	N	N	Y
Vb2206	GCF_012956105.1	2017-03-06	China	shrimp	environmental/other	163	-	72	96	70	80	18	75	9	N	N	Y
TAK 145	GCF_021022935.1	2017-11-07	Nigeria	shoreline saltwater	-	424	-	170	224	75	139	117	18	124	N	N	Y
L70	GCF_003408895.1	2016-04-16	China	-	-	3	3	3	4	19	4	29	4	22	N	N	Y
Vb0884	GCF_012956315.1	2016-02-22	China	shrimp	environmental/other	2293	-	42	319	123	205	111	61	24	N	N	Y
20160303005-1	GCF_009883875.1	2016-03-03	China	AHPND infected Litopenaeus vannamei	environmental/other	150	-	19	74	61	68	48	11	26	N	N	Y
VP160535	GCF_006382925.1	2016-07-05	China	black carp	environmental/other	1869	-	3	106	173	186	78	11	264	N	N	Y
210038	GCA_017604185.1	2016-06-20	USA	hard clam	environmental/other	2445	-	51	555	61	76	23	457	76	N	N	Y
210035	GCA_017604405.1	2016-06-13	USA	oyster	environmental/other	2446	-	51	556	3	146	280	458	47	N	N	Y
210042	GCA_017604205.1	2016-06-27	USA	hard clam	environmental/other	2444	-	25	423	303	187	99	456	12	N	N	Y
MUVP8	GCF_022603375.1	2016-09-05	Thailand	Aquatic bird feces	environmental/other	3097	-	158	508	144	445	254	419	266	N	Y	Y
Vb0575	GCF_012957025.1	2015-11-09	China	shrimp	environmental/other	163	-	72	96	70	80	18	75	9	N	N	Y
20151116002-3	GCF_009883895.1	2015-11-16	China	AHPND infected Penaeus japonicus	environmental/other	1166	-	297	124	89	13	4	101	73	N	N	Y
D3112	GCF_004194515.1	2015-08-08	China	seawater	-	2513	-	351	571	62	19	290	182	187	N	N	Y
PH1339	GCF_030064615.2	2015-06-05	Philippines	Penaeus vannamei	-	1166	-	297	124	89	13	4	101	73	N	N	Y
20140829008-1	GCF_009883855.1	2014-08-29	China	AHPND infected Litopenaeus vannamei	environmental/other	415	-	42	134	99	79	26	41	51	N	N	Y
20140722001-1	GCF_009883835.1	2014-07-22	China	AHPND infected Penaeus japonicus	environmental/other	415	-	42	134	99	79	26	41	51	N	N	Y
FIM-S1392-	GCF_000732995.1	2014-01-20	Mexico	sediment	environmental/other	1183	-	28	25	70	369	28	10	23	N	N	Y
FIM-S1708+	GCF_000732985.1	2014-01-20	Mexico	sediment	-	1167	114	55	15	31	55	54	337	46	N	N	Y
SA2D2	GCF_009647755.1	2014-01-21	Malaysia	-	environmental/other	163	-	72	96	70	80	18	75	9	N	N	Y
FORC_006	GCF_001304775.1	2014-03-27	South Korea	cutting board	environmental/other	1630	-	31	106	135	402	37	212	54	N	N	Y
PH698	GCF_008271865.1	2014-10-16	Philippines	-	-	2593	-	428	4	61	424	297	397	23	N	N	Y
G6235	GCA_015784175.1	2014-08-25	USA	phytoplankton	-	-	-	31	286	480	272	233	262	33	N	N	Y
G4973	GCA_015784275.1	2014-06-20	USA	-	-	2280	-	27	380	286	161	231	180	99	N	N	Y
K23	GCF_001497485.1	2013-05-09	India	Sea-food	environmental/other	1052	-	3	147	15	348	47	177	13	N	Y	Y
M0904	GCF_014836305.1	2013-08-27	Mexico	hepatopancreas	-	1525	866	111	5	22	34	20	171	24	N	N	Y
PMA54.13	GCF_002018645.1	2013-01-01	Chile	-	-	445	-	137	238	3	194	122	11	131	N	N	Y
20130629002S01	GCF_003085735.1	2013-06-01	China	-	-	1166	-	297	124	89	13	4	101	73	N	N	Y
VP47	GCF_002153925.1	2013-12-01	China	Plain boiled chicken	environmental/other	-	-	5	303	188	373	152	318	23	N	N	Y
PHLUSAVBR00020	GCA_015804195.1	2013-08-01	USA	oyster	environmental/other	-	-	17	64	137	154	94	29	66	N	Y	Y
PHLUSAVBR00101	GCA_015960515.1	2013-06-01	USA	oyster	environmental/other	1521	-	242	16	332	13	4	369	26	N	N	Y
WAPHLVBRA00154	GCA_015809235.2	2013-07-01	USA	oyster	environmental/other	1521	-	242	16	332	13	4	369	26	N	N	Y
PHLUSAVBR00026	GCA_015807395.1	2013-09-01	USA	oyster	environmental/other	36	36	21	15	1	23	23	21	16	Y	Y	Y
VP230	GCF_002153895.1	2012-11-01	China	Frozen shrimp	environmental/other	-	-	4	4	11	4	18	4	61	N	N	Y
Vp5	GCF_004324655.1	2012-07-01	China	Spiced duck	environmental/other	-	-	152	57	187	14	214	198	14	N	N	Y
PV11	GCF_022290975.1	2012-09-05	Colombia	Continental Water	environmental/other	2487	-	12	180	81	53	21	11	17	N	N	Y
WAPHLVBRA00058	GCA_015808055.2	2012-08-01	USA	oyster	environmental/other	3	3	3	4	19	4	29	4	22	N	Y	Y
WAPHLVBRA00031	GCA_015811755.2	2012-07-01	USA	oyster	environmental/other	2479	-	51	16	13	36	285	31	19	Y	Y	Y
CR046-57	GCA_015813165.2	2011-12-13	USA	sediment	environmental/other	1848	-	60	334	75	34	26	259	86	N	N	Y
TS037-5	GCA_015813085.2	2011-07-18	USA	plankton	environmental/other	1854	-	369	13	19	35	26	26	24	N	N	Y
CFSAN062371	GCA_015798315.1	2011-02-22	Peru	sea water	environmental/other	36	36	21	15	1	23	23	21	16	Y	Y	Y
TS028-24	GCA_015813795.2	2010-12-16	USA	oyster	environmental/other	1848	-	60	334	75	34	26	259	86	N	N	Y
AK1008100228	GCA_015800055.1	2010-03-22	USA	sea otter stool (Enhydra)	environmental/other	1411	-	17	327	13	36	227	32	94	N	N	Y
TS020-19	GCA_015813465.2	2010-06-07	USA	oyster	environmental/other	1849	-	368	215	253	436	250	10	65	N	N	Y
CR029-42	GCA_015813205.2	2010-10-18	USA	water	environmental/other	1849	-	368	215	253	436	250	10	65	N	N	Y
TS026-33	GCA_015813805.2	2010-09-21	USA	water	environmental/other	679	-	19	318	4	13	54	96	175	N	N	Y
AK1008100226	GCA_015799595.1	2010-03-22	USA	sea otter intestinal (Enhydra)	environmental/other	2472	-	17	45	6	508	206	459	7	N	Y	Y
TS018-13	GCA_015812985.2	2010-05-05	USA	water	environmental/other	-	-	19	159	137	13	4	496	23	N	N	Y
Y indicates that the corresponding gene is present in the strain, while N means that the gene is absent.
