# Supplementary material for: Epidemiological and Genomic analysis of Vibrio parahaemolyticus isolated from imported travelers at the port of Shanghai, China (2017-2019)
Source: BMC Microbiol. 2024 Apr 26;24:145. doi: 10.1186/s12866-024-03303-7 (PMC11046881; doi:10.1186/s12866-024-03303-7)
Supplement: Supplementary file 2 — Supplementary Material 2. [file 12866_2024_3303_MOESM2_ESM.xlsx]

## Sheet: Additional file 2
Additional file 2 The potential virulent-associated genes of 21 isolates
Isolate	Gene of Isolate	Gene predition	Predition of Origanism	Prediction of Mechanism
SHP-1108	SHP-1108_orf02007	A225_RS19005	Klebsiella oxytoca E718	Immune modulation
SHP-1108	SHP-1108_orf01026	AB57_RS00500	Acinetobacter baumannii AB0057	Immune modulation
SHP-1108	SHP-1108_orf00593	ABB77406	Pantoea stewartii subsp. stewartii str. SS104	Effector delivery system
SHP-1108	SHP-1108_orf00886	ABSDF_RS00350	Acinetobacter baumannii SDF	Immune modulation
SHP-1108	SHP-1108_orf00752	acfA	Vibrio cholerae O1 biovar El Tor str. N16961	Others
SHP-1108	SHP-1108_orf04205	acfB	Vibrio cholerae O395	Others
SHP-1108	SHP-1108_orf02629	acfD	Vibrio cholerae O1 biovar El Tor str. N16961	Others
SHP-1108	SHP-1108_orf01979	acpXL	Brucella melitensis bv. 1 str. 16M	Immune modulation
SHP-1108	SHP-1108_orf03424	acrA	Klebsiella pneumoniae subsp. pneumoniae HS11286	Antimicrobial activity/Competitive advantage
SHP-1108	SHP-1108_orf03423	acrB	Klebsiella variicola At-22	Antimicrobial activity/Competitive advantage
SHP-1108	SHP-1108_orf02491	adeF	Acinetobacter baumannii D1279779	Biofilm
SHP-1108	SHP-1108_orf00531	adeG	Acinetobacter baumannii D1279779	Biofilm
SHP-1108	SHP-1108_orf00351	adeH	Acinetobacter baumannii D1279779	Biofilm
SHP-1108	SHP-1108_orf03058	adhD	Mycobacterium sp. JLS	Immune modulation
SHP-1108	SHP-1108_orf04542	adsA	Staphylococcus aureus subsp. aureus MW2	Immune modulation
SHP-1108	SHP-1108_orf00960	aec14	Escherichia coli O83:H1 str. LF82	Effector delivery system
SHP-1108	SHP-1108_orf02338	AHA_RS16280	Aeromonas hydrophila subsp. hydrophila ATCC 7966	Exotoxin
SHP-1108	SHP-1108_orf00036	AHML_RS07540	Aeromonas hydrophila ML09-119	Motility
SHP-1108	SHP-1108_orf02926	ahpC	Mycobacterium indicus pranii MTCC 9506	Stress survival
SHP-1108	SHP-1108_orf01214	alcD	Bordetella pertussis Tohama I	Nutritional/Metabolic factor
SHP-1108	SHP-1108_orf03344	algB	Pseudomonas aeruginosa PAO1	Biofilm
SHP-1108	SHP-1108_orf04478	algQ	Pseudomonas aeruginosa PAO1	Biofilm
SHP-1108	SHP-1108_orf03012	algR	Pseudomonas syringae pv. tomato str. DC3000	Biofilm
SHP-1108	SHP-1108_orf01462	algU	Pseudomonas stutzeri A1501	Biofilm
SHP-1108	SHP-1108_orf03900	algW	Pseudomonas fluorescens Pf0-1	Biofilm
SHP-1108	SHP-1108_orf03999	algZ	Pseudomonas stutzeri A1501	Biofilm
SHP-1108	SHP-1108_orf03063	allR	Klebsiella pneumoniae subsp. pneumoniae NTUH-K2044	Nutritional/Metabolic factor
SHP-1108	SHP-1108_orf00051	allS	Klebsiella pneumoniae subsp. pneumoniae NTUH-K2044	Nutritional/Metabolic factor
SHP-1108	SHP-1108_orf01189	aprA	Pseudomonas entomophila L48	Exoenzyme
SHP-1108	SHP-1108_orf04092	argK	Pseudomonas syringae pv. phaseolicola 1448A	Exotoxin
SHP-1108	SHP-1108_orf02320	argP	Francisella noatunensis subsp. orientalis str. Toba 04	Nutritional/Metabolic factor
SHP-1108	SHP-1108_orf00067	ASA_RS04230	Aeromonas salmonicida subsp. salmonicida A449	Exotoxin
SHP-1108	SHP-1108_orf01878	ASA_RS16545	Aeromonas salmonicida subsp. salmonicida A449	Nutritional/Metabolic factor
SHP-1108	SHP-1108_orf02035	ASA_RS16550	Aeromonas salmonicida subsp. salmonicida A449	Nutritional/Metabolic factor
SHP-1108	SHP-1108_orf01607	ASA_RS18105	Aeromonas salmonicida subsp. salmonicida A449	Adherence
SHP-1108	SHP-1108_orf00659	aslA	Escherichia coli O18:K1:H7 str. RS218	Invasion
SHP-1108	SHP-1108_orf00509	ati1	Aeromonas salmonicida subsp. salmonicida A449	Effector delivery system
SHP-1108	SHP-1108_orf00977	atsA	Aeromonas hydrophila subsp. hydrophila ATCC 7966	Effector delivery system
SHP-1108	SHP-1108_orf01262	ATU_RS20320	Agrobacterium tumefaciens str. C58	Effector delivery system
SHP-1108	SHP-1108_orf01257	ATU_RS20350	Agrobacterium tumefaciens str. C58	Effector delivery system
SHP-1108	SHP-1108_orf01813	B565_RS05765	Aeromonas veronii B565	Motility
SHP-1108	SHP-1108_orf01385	basA	Acinetobacter baumannii AB0057	Nutritional/Metabolic factor
SHP-1108	SHP-1108_orf01059	bauE	Acinetobacter baumannii AB0057	Nutritional/Metabolic factor
SHP-1108	SHP-1108_orf03613	BAV_RS00455	Bordetella avium 197N	Immune modulation
SHP-1108	SHP-1108_orf00770	BC_RS06405	Bacillus cereus ATCC 14579	Exoenzyme
SHP-1108	SHP-1108_orf01029	BC_RS26310	Bacillus cereus ATCC 14579	Immune modulation
SHP-1108	SHP-1108_orf01025	BCAH187_RS26510	Bacillus cereus AH187	Immune modulation
SHP-1108	SHP-1108_orf03302	bcr	Bordetella pertussis Tohama I	Nutritional/Metabolic factor
SHP-1108	SHP-1108_orf01480	bcs1	Haemophilus influenzae str. 1007	Immune modulation
SHP-1108	SHP-1108_orf02575	bfmR	Acinetobacter baumannii 1656-2	Regulation
SHP-1108	SHP-1108_orf04231	bfmS	Acinetobacter baumannii D1279779	Regulation
SHP-1108	SHP-1108_orf00666	bfpT	Escherichia coli B171	Regulation
SHP-1108	SHP-1108_orf03403	bioA	Francisella novicida U112	Nutritional/Metabolic factor
SHP-1108	SHP-1108_orf03402	bioB	Francisella philomiragia subsp. philomiragia ATCC 25017	Nutritional/Metabolic factor
SHP-1108	SHP-1108_orf03399	bioD	Francisella cf. tularensis subsp. novicida 3523	Nutritional/Metabolic factor
SHP-1108	SHP-1108_orf03401	bioF	Francisella cf. novicida Fx1	Nutritional/Metabolic factor
SHP-1108	SHP-1108_orf04466	birA	Francisella sp. TX077308	Nutritional/Metabolic
SHP-1108	SHP-1108_orf03197	BJAB07104_RS00480	Acinetobacter baumannii BJAB07104	Immune modulation
SHP-1108	SHP-1108_orf02454	BJE04_RS21750	Vibrio vulnificus YJ016	Nutritional/Metabolic factor
SHP-1108	SHP-1108_orf03735	bopD	Enterococcus faecium Aus0004	Biofilm
SHP-1108	SHP-1108_orf02020	bprB	Burkholderia pseudomallei K96243	Effector delivery system
SHP-1108	SHP-1108_orf03953	BPS_RS26875	Burkholderia pseudomallei K96243	Effector delivery system
SHP-1108	SHP-1108_orf03203	BQ_RS02095	Bartonella quintana str. Toulouse	Nutritional/Metabolic factor
SHP-1108	SHP-1108_orf01679	btrS	Bordetella pertussis Tohama I	Effector delivery system
SHP-1108	SHP-1108_orf01559	bvgS	Bordetella pertussis Tohama I	Regulation
SHP-1108	SHP-1108_orf03194	C8J_RS06930	Campylobacter jejuni subsp. jejuni 81116	Immune modulation
SHP-1108	SHP-1108_orf03451	cadF	Campylobacter fetus subsp. fetus 82-40	Adherence
SHP-1108	SHP-1108_orf02311	cap8J	Staphylococcus aureus subsp. aureus MRSA252	Immune modulation
SHP-1108	SHP-1108_orf03936	carA	Francisella sp. TX077308	Nutritional/Metabolic factor
SHP-1108	SHP-1108_orf03937	carB	Francisella cf. tularensis subsp. novicida 3523	Nutritional/Metabolic factor
SHP-1108	SHP-1108_orf03003	CBU_1566	Coxiella burnetii RSA 493	Effector delivery system
SHP-1108	SHP-1108_orf03874	CBU_1594	Coxiella burnetii RSA 493	Effector delivery system
SHP-1108	SHP-1108_orf00927	CBUD_RS09115	Coxiella burnetii Dugway 5J108-111	Effector delivery system
SHP-1108	SHP-1108_orf03287	CBUG_RS08820	Coxiella burnetii CbuG_Q212	Effector delivery system
SHP-1108	SHP-1108_orf03098	CBUK_RS04750	Coxiella burnetii CbuK_Q154	Effector delivery system
SHP-1108	SHP-1108_orf01817	ccmA	Legionella longbeachae NSW150	Nutritional/Metabolic factor
SHP-1108	SHP-1108_orf01818	ccmB	Legionella pneumophila subsp. pneumophila str. Philadelphia 1	Nutritional/Metabolic factor
SHP-1108	SHP-1108_orf01819	ccmC	Legionella longbeachae NSW150	Nutritional/Metabolic factor
SHP-1108	SHP-1108_orf01821	ccmE	Legionella longbeachae NSW150	Nutritional/Metabolic factor
SHP-1108	SHP-1108_orf01822	ccmF	Legionella longbeachae NSW150	Nutritional/Metabolic factor
SHP-1108	SHP-1108_orf01952	CD0873	Clostridium difficile 630	Adherence
SHP-1108	SHP-1108_orf02300	cdpA	Burkholderia pseudomallei K96243	Regulation
SHP-1108	SHP-1108_orf03021	cesC	Bacillus cereus AH187	Exotoxin
SHP-1108	SHP-1108_orf01550	cgs	Brucella canis ATCC 23365	Immune modulation
SHP-1108	SHP-1108_orf01811	cheA	Vibrio parahaemolyticus RIMD 2210633	Motility
SHP-1108	SHP-1108_orf01812	cheB	Vibrio parahaemolyticus RIMD 2210633	Motility
SHP-1108	SHP-1108_orf04518	cheR	Vibrio parahaemolyticus RIMD 2210633	Motility
SHP-1108	SHP-1108_orf04519	cheV	Vibrio parahaemolyticus RIMD 2210633	Motility
SHP-1108	SHP-1108_orf02934	cheV3	Helicobacter pylori 26695	Motility
SHP-1108	SHP-1108_orf01815	cheW	Vibrio parahaemolyticus RIMD 2210633	Motility
SHP-1108	SHP-1108_orf01809	cheY	Vibrio parahaemolyticus RIMD 2210633	Motility
SHP-1108	SHP-1108_orf01810	cheZ	Vibrio parahaemolyticus RIMD 2210633	Motility
SHP-1108	SHP-1108_orf01039	chpA	Pseudomonas fluorescens Pf-5	Adherence
SHP-1108	SHP-1108_orf00591	chpD	Pseudomonas fluorescens SBW25	Adherence
SHP-1108	SHP-1108_orf03941	chuT	Escherichia coli O127:H6 str. E2348/69	Nutritional/Metabolic factor
SHP-1108	SHP-1108_orf00413	chuW	Escherichia coli NA114	Nutritional/Metabolic factor
SHP-1108	SHP-1108_orf02707	ciuD	Corynebacterium jeikeium K411	Nutritional/Metabolic factor
SHP-1108	SHP-1108_orf04176	CJJ81176_RS05580	Campylobacter jejuni subsp. jejuni 81-176	Immune modulation
SHP-1108	SHP-1108_orf00004	clbD	Klebsiella pneumoniae subsp. pneumoniae 1084	Exotoxin
SHP-1108	SHP-1108_orf02529	clbM	Klebsiella pneumoniae subsp. pneumoniae 1084	Exotoxin
SHP-1108	SHP-1108_orf02235	clbS	Klebsiella pneumoniae subsp. pneumoniae 1084	Exotoxin
SHP-1108	SHP-1108_orf03493	clpE	Listeria monocytogenes EGD-e	Stress survival
SHP-1108	SHP-1108_orf03587	clpP	Listeria monocytogenes EGD-e	Stress survival
SHP-1108	SHP-1108_orf04020	clpV	Klebsiella oxytoca E718	Effector delivery system
SHP-1108	SHP-1108_orf01258	clpV1	Pseudomonas mendocina ymp	Effector delivery system
SHP-1108	SHP-1108_orf02304	cofS	Escherichia coli str. 260-1	Adherence
SHP-1108	SHP-1108_orf03175	colA	Clostridium botulinum F str. Langeland	Exoenzyme
SHP-1108	SHP-1108_orf04368	corR	Pseudomonas syringae pv. tomato str. DC3000	Exotoxin
SHP-1108	SHP-1108_orf01596	coxH2/rimL	Coxiella burnetii RSA 493	Effector delivery system
SHP-1108	SHP-1108_orf02652	cpsA	Vibrio parahaemolyticus RIMD 2210633	Immune modulation
SHP-1108	SHP-1108_orf01723	cpsA/uppS	Enterococcus faecium Aus0004	Immune modulation
SHP-1108	SHP-1108_orf02653	cpsB	Vibrio parahaemolyticus RIMD 2210633	Immune modulation
SHP-1108	SHP-1108_orf01724	cpsB/cdsA	Enterococcus faecalis V583	Immune modulation
SHP-1108	SHP-1108_orf02654	cpsC	Vibrio parahaemolyticus RIMD 2210633	Immune modulation
SHP-1108	SHP-1108_orf02655	cpsD	Vibrio vulnificus CMCP6	Immune modulation
SHP-1108	SHP-1108_orf02656	cpsE	Vibrio parahaemolyticus RIMD 2210633	Immune modulation
SHP-1108	SHP-1108_orf02657	cpsF	Vibrio parahaemolyticus RIMD 2210633	Immune modulation
SHP-1108	SHP-1108_orf02658	cpsG	Vibrio parahaemolyticus RIMD 2210633	Immune modulation
SHP-1108	SHP-1108_orf02659	cpsH	Vibrio parahaemolyticus RIMD 2210633	Immune modulation
SHP-1108	SHP-1108_orf02660	cpsI	Vibrio parahaemolyticus RIMD 2210633	Immune modulation
SHP-1108	SHP-1108_orf02661	cpsJ	Vibrio parahaemolyticus RIMD 2210633	Immune modulation
SHP-1108	SHP-1108_orf00766	cqsA	Vibrio parahaemolyticus RIMD 2210633	Biofilm
SHP-1108	SHP-1108_orf02695	csgD	Salmonella enterica subsp. enterica serovar Paratyphi A str. ATCC 9150	Adherence
SHP-1108	SHP-1108_orf01493	csrA	Legionella pneumophila subsp. pneumophila str. Philadelphia 1	Regulation
SHP-1108	SHP-1108_orf04533	ctpV	Mycobacterium indicus pranii MTCC 9506	Nutritional/Metabolic factor
SHP-1108	SHP-1108_orf03079	CV_RS12685	Chromobacterium violaceum ATCC 12472	Effector delivery system
SHP-1108	SHP-1108_orf03001	CV_RS12725	Chromobacterium violaceum ATCC 12472	Effector delivery system
SHP-1108	SHP-1108_orf02333	CV_RS12900	Chromobacterium violaceum ATCC 12472	Effector delivery system
SHP-1108	SHP-1108_orf02628	CV_RS12915	Chromobacterium violaceum ATCC 12472	Effector delivery system
SHP-1108	SHP-1108_orf03064	cylG	Streptococcus agalactiae NEM316	Exotoxin
SHP-1108	SHP-1108_orf03619	cylI	Streptococcus agalactiae NEM316	Exotoxin
SHP-1108	SHP-1108_orf03777	cysC1	Pseudomonas syringae pv. phaseolicola 1448A	Exotoxin
SHP-1108	SHP-1108_orf02346	DDA3937_RS07710	Dickeya dadantii 3937	Nutritional/Metabolic factor
SHP-1108	SHP-1108_orf02684	DDA3937_RS14700	Dickeya dadantii 3937	Nutritional/Metabolic factor
SHP-1108	SHP-1108_orf02997	ddrA	Mycobacterium sp. JLS	Immune modulation
SHP-1108	SHP-1108_orf04133	dep/capD	Bacillus subtilis subsp. subtilis str. 168	Immune modulation
SHP-1108	SHP-1108_orf01198	devR/dosR	Mycobacterium abscessus subsp. bolletii 50594	Regulation
SHP-1108	SHP-1108_orf00371	dhbA	Bacillus cereus AH187	Nutritional/Metabolic factor
SHP-1108	SHP-1108_orf02423	dhbF	Bacillus cereus ATCC 10987	Nutritional/Metabolic factor
SHP-1108	SHP-1108_orf04637	dnaK	Chlamydia trachomatis D/UW-3/CX	Adherence
SHP-1108	SHP-1108_orf00976	dotU	Aeromonas salmonicida subsp. salmonicida A449	Effector delivery system
SHP-1108	SHP-1108_orf01270	dotU1	Pseudomonas aeruginosa PA7	Effector delivery system
SHP-1108	SHP-1108_orf02188	EAMY_RS19925	Erwinia amylovora CFBP1430	Effector delivery system
SHP-1108	SHP-1108_orf03282	EAMY_RS32245	Erwinia amylovora CFBP1430	Nutritional/Metabolic factor
SHP-1108	SHP-1108_orf01042	EFMU0317_RS16950	Enterococcus faecium U0317	Adherence
SHP-1108	SHP-1108_orf01478	eno	Streptococcus pneumoniae D39	Exoenzyme
SHP-1108	SHP-1108_orf04254	epsC	Vibrio parahaemolyticus RIMD 2210633	Effector delivery system
SHP-1108	SHP-1108_orf04253	epsD	Vibrio parahaemolyticus RIMD 2210633	Effector delivery system
SHP-1108	SHP-1108_orf04252	epsE	Vibrio parahaemolyticus RIMD 2210633	Effector delivery system
SHP-1108	SHP-1108_orf04251	epsF	Vibrio parahaemolyticus RIMD 2210633	Effector delivery system
SHP-1108	SHP-1108_orf04250	epsG	Vibrio parahaemolyticus RIMD 2210633	Effector delivery system
SHP-1108	SHP-1108_orf04249	epsH	Vibrio parahaemolyticus RIMD 2210633	Effector delivery system
SHP-1108	SHP-1108_orf04248	epsI	Vibrio parahaemolyticus RIMD 2210633	Effector delivery system
SHP-1108	SHP-1108_orf04247	epsJ	Vibrio parahaemolyticus RIMD 2210633	Effector delivery system
SHP-1108	SHP-1108_orf04246	epsK	Vibrio parahaemolyticus RIMD 2210633	Effector delivery system
SHP-1108	SHP-1108_orf04245	epsL	Vibrio parahaemolyticus RIMD 2210633	Effector delivery system
SHP-1108	SHP-1108_orf04244	epsM	Vibrio parahaemolyticus RIMD 2210633	Effector delivery system
SHP-1108	SHP-1108_orf04243	epsN	Vibrio parahaemolyticus RIMD 2210633	Effector delivery system
SHP-1108	SHP-1108_orf03410	essC	Bacillus cereus biovar anthracis str. CI	Effector delivery system
SHP-1108	SHP-1108_orf03455	exbB	Neisseria lactamica 020-06	Nutritional/Metabolic factor
SHP-1108	SHP-1108_orf03454	exbD	Neisseria meningitidis 053442	Nutritional/Metabolic factor
SHP-1108	SHP-1108_orf02368	exsA	Vibrio parahaemolyticus RIMD 2210633	Effector delivery system
SHP-1108	SHP-1108_orf02369	exsD	Vibrio parahaemolyticus RIMD 2210633	Effector delivery system
SHP-1108	SHP-1108_orf01730	fabZ	Bartonella tribocorum CIP 105476	Immune modulation
SHP-1108	SHP-1108_orf02133	fadD13	Mycobacterium sp. JDM601	Immune modulation
SHP-1108	SHP-1108_orf02730	fagC	Corynebacterium jeikeium K411	Nutritional/Metabolic factor
SHP-1108	SHP-1108_orf03084	farA	Neisseria gonorrhoeae FA 1090	Antimicrobial activity/Competitive advantage
SHP-1108	SHP-1108_orf03085	farB	Neisseria lactamica 020-06	Antimicrobial activity/Competitive advantage
SHP-1108	SHP-1108_orf02341	fbpC	Neisseria meningitidis G2136	Nutritional/Metabolic factor
SHP-1108	SHP-1108_orf02896	fecE	Vibrio parahaemolyticus RIMD 2210633	Nutritional/Metabolic factor
SHP-1108	SHP-1108_orf03644	feoB	Legionella longbeachae NSW150	Nutritional/Metabolic factor
SHP-1108	SHP-1108_orf02685	fepC	Klebsiella oxytoca E718	Nutritional/Metabolic factor
SHP-1108	SHP-1108_orf01273	fha1	Pseudomonas fluorescens Pf-5	Effector delivery system
SHP-1108	SHP-1108_orf02687	fhuB	Bacillus anthracis str. Ames Ancestor	Nutritional/Metabolic factor
SHP-1108	SHP-1108_orf00097	fimB	Klebsiella oxytoca KCTC 1686	Adherence
SHP-1108	SHP-1108_orf03972	fimE	Escherichia coli 536	Adherence
SHP-1108	SHP-1108_orf00796	fimZ	Salmonella enterica subsp. enterica serovar Typhimurium str. LT2	Adherence
SHP-1108	SHP-1108_orf04505	flaA	Vibrio parahaemolyticus RIMD 2210633	Motility
SHP-1108	SHP-1108_orf01782	flaB	Vibrio parahaemolyticus RIMD 2210633	Motility
SHP-1108	SHP-1108_orf01780	flaC	Vibrio parahaemolyticus RIMD 2210633	Motility
SHP-1108	SHP-1108_orf03703	flaD	Vibrio cholerae O1 biovar El Tor str. N16961	Motility
SHP-1108	SHP-1108_orf01777	flaE	Vibrio parahaemolyticus RIMD 2210633	Motility
SHP-1108	SHP-1108_orf01783	flaG	Vibrio parahaemolyticus RIMD 2210633	Motility
SHP-1108	SHP-1108_orf01785	flaI	Vibrio parahaemolyticus RIMD 2210633	Motility
SHP-1108	SHP-1108_orf01964	fleN	Legionella pneumophila subsp. pneumophila str. Philadelphia 1	Motility
SHP-1108	SHP-1108_orf01807	fleN/flhG	Vibrio parahaemolyticus RIMD 2210633	Motility
SHP-1108	SHP-1108_orf03325	fleQ	Legionella pneumophila subsp. pneumophila str. Philadelphia 1	Motility
SHP-1108	SHP-1108_orf00183	fleR	Pseudomonas putida KT2440	Motility
SHP-1108	SHP-1108_orf01789	fleR/flrC	Vibrio parahaemolyticus RIMD 2210633	Motility
SHP-1108	SHP-1108_orf03315	fleS	Pseudomonas aeruginosa PA7	Motility
SHP-1108	SHP-1108_orf01788	fleS/flrB	Vibrio parahaemolyticus RIMD 2210633	Motility
SHP-1108	SHP-1108_orf00258	flgA	Vibrio parahaemolyticus RIMD 2210633	Biofilm
SHP-1108	SHP-1108_orf00259	flgB	Vibrio parahaemolyticus RIMD 2210633	Biofilm
SHP-1108	SHP-1108_orf00260	flgC	Vibrio parahaemolyticus RIMD 2210633	Biofilm
SHP-1108	SHP-1108_orf00261	flgD	Vibrio parahaemolyticus RIMD 2210633	Biofilm
SHP-1108	SHP-1108_orf00262	flgE	Vibrio parahaemolyticus RIMD 2210633	Biofilm
SHP-1108	SHP-1108_orf04512	flgF	Vibrio parahaemolyticus RIMD 2210633	Motility
SHP-1108	SHP-1108_orf00264	flgG	Vibrio parahaemolyticus RIMD 2210633	Biofilm
SHP-1108	SHP-1108_orf00265	flgH	Vibrio parahaemolyticus RIMD 2210633	Biofilm
SHP-1108	SHP-1108_orf04509	flgI	Vibrio parahaemolyticus RIMD 2210633	Motility
SHP-1108	SHP-1108_orf04508	flgJ	Vibrio parahaemolyticus RIMD 2210633	Motility
SHP-1108	SHP-1108_orf00268	flgK	Vibrio parahaemolyticus RIMD 2210633	Biofilm
SHP-1108	SHP-1108_orf00269	flgL	Vibrio parahaemolyticus RIMD 2210633	Biofilm
SHP-1108	SHP-1108_orf00257	flgM	Vibrio parahaemolyticus RIMD 2210633	Biofilm
SHP-1108	SHP-1108_orf04522	flgN	Vibrio parahaemolyticus RIMD 2210633	Motility
SHP-1108	SHP-1108_orf04524	flgO	Vibrio cholerae O1 biovar El Tor str. N16961	Motility
SHP-1108	SHP-1108_orf04523	flgP	Vibrio cholerae O1 biovar El Tor str. N16961	Motility
SHP-1108	SHP-1108_orf04526	flgT	Vibrio cholerae O1 biovar El Tor str. N16961	Motility
SHP-1108	SHP-1108_orf01805	flhA	Vibrio parahaemolyticus RIMD 2210633	Motility
SHP-1108	SHP-1108_orf01804	flhB	Vibrio parahaemolyticus RIMD 2210633	Motility
SHP-1108	SHP-1108_orf01806	flhF	Vibrio parahaemolyticus RIMD 2210633	Motility
SHP-1108	SHP-1108_orf03630	flhG	Campylobacter fetus subsp. fetus 82-40	Motility
SHP-1108	SHP-1108_orf01808	fliA	Vibrio parahaemolyticus RIMD 2210633	Motility
SHP-1108	SHP-1108_orf01784	fliD	Vibrio parahaemolyticus RIMD 2210633	Motility
SHP-1108	SHP-1108_orf01790	fliE	Vibrio parahaemolyticus RIMD 2210633	Motility
SHP-1108	SHP-1108_orf01791	fliF	Vibrio parahaemolyticus RIMD 2210633	Motility
SHP-1108	SHP-1108_orf01792	fliG	Vibrio parahaemolyticus RIMD 2210633	Motility
SHP-1108	SHP-1108_orf01793	fliH	Vibrio parahaemolyticus RIMD 2210633	Motility
SHP-1108	SHP-1108_orf01794	fliI	Vibrio parahaemolyticus RIMD 2210633	Motility
SHP-1108	SHP-1108_orf01795	fliJ	Vibrio parahaemolyticus RIMD 2210633	Motility
SHP-1108	SHP-1108_orf01796	fliK	Vibrio parahaemolyticus RIMD 2210633	Motility
SHP-1108	SHP-1108_orf01797	fliL	Vibrio parahaemolyticus RIMD 2210633	Motility
SHP-1108	SHP-1108_orf01798	fliM	Vibrio parahaemolyticus RIMD 2210633	Motility
SHP-1108	SHP-1108_orf01799	fliN	Vibrio parahaemolyticus RIMD 2210633	Motility
SHP-1108	SHP-1108_orf01800	fliO	Vibrio parahaemolyticus RIMD 2210633	Motility
SHP-1108	SHP-1108_orf01801	fliP	Vibrio parahaemolyticus RIMD 2210633	Motility
SHP-1108	SHP-1108_orf01802	fliQ	Vibrio parahaemolyticus RIMD 2210633	Motility
SHP-1108	SHP-1108_orf01803	fliR	Vibrio parahaemolyticus RIMD 2210633	Motility
SHP-1108	SHP-1108_orf01786	fliS	Vibrio parahaemolyticus RIMD 2210633	Motility
SHP-1108	SHP-1108_orf03508	fliY	Salmonella enterica subsp. enterica serovar Typhimurium str. LT2	Motility
SHP-1108	SHP-1108_orf01978	flmH	Aeromonas hydrophila ML09-119	Motility
SHP-1108	SHP-1108_orf02010	flmK	Francisella tularensis subsp. holarctica FTNF002-00	Immune modulation
SHP-1108	SHP-1108_orf01625	flpG	Aeromonas veronii B565	Adherence
SHP-1108	SHP-1108_orf01626	flpH	Aeromonas hydrophila subsp. hydrophila ATCC 7966	Adherence
SHP-1108	SHP-1108_orf01787	flrA	Vibrio parahaemolyticus RIMD 2210633	Motility
SHP-1108	SHP-1108_orf04151	FN3523_RS06450	Francisella cf. tularensis subsp. novicida 3523	Immune modulation
SHP-1108	SHP-1108_orf00149	fpvA	Pseudomonas entomophila L48	Nutritional/Metabolic factor
SHP-1108	SHP-1108_orf02143	frpA	Neisseria meningitidis 8013	Adherence
SHP-1108	SHP-1108_orf02890	fslD	Francisella cf. tularensis subsp. novicida 3523	Nutritional/Metabolic factor
SHP-1108	SHP-1108_orf01017	FTN_RS06255	Francisella novicida U112	Immune modulation
SHP-1108	SHP-1108_orf03668	fur	Salmonella enterica subsp. enterica serovar Typhimurium str. LT2	Regulation
SHP-1108	SHP-1108_orf04178	futC1	Helicobacter pylori P12	Immune modulation
SHP-1108	SHP-1108_orf00072	fxbA	Mycobacterium smegmatis str. MC2 155	Nutritional/Metabolic factor
SHP-1108	SHP-1108_orf02149	gacA	Pseudomonas putida W619	Regulation
SHP-1108	SHP-1108_orf00732	gacS	Pseudomonas aeruginosa PA7	Regulation
SHP-1108	SHP-1108_orf00936	galE	Haemophilus influenzae 86-028NP	Immune modulation
SHP-1108	SHP-1108_orf04031	galU	Bacillus cereus ATCC 14579	Immune modulation
SHP-1108	SHP-1108_orf01441	gap	Mycoplasma genitalium G37	Adherence
SHP-1108	SHP-1108_orf02686	GBAA_RS23155	Bacillus anthracis str. Ames Ancestor	Nutritional/Metabolic factor
SHP-1108	SHP-1108_orf02843	gbpA	Vibrio cholerae O1 biovar El Tor str. N16961	Adherence
SHP-1108	SHP-1108_orf00199	glcB	Mycobacterium tuberculosis H37Rv	Adherence
SHP-1108	SHP-1108_orf03483	glgA	Chlamydia trachomatis D/UW-3/CX	Effector delivery system
SHP-1108	SHP-1108_orf02888	glgX	Chlamydia trachomatis D/UW-3/CX	Effector delivery system
SHP-1108	SHP-1108_orf04265	glnA1	Mycobacterium gilvum PYR-GCK	Nutritional/Metabolic factor
SHP-1108	SHP-1108_orf04158	gmd	Yersinia enterocolitica subsp. enterocolitica 8081	Immune modulation
SHP-1108	SHP-1108_orf01749	gmhA/lpcA	Haemophilus influenzae PittGG	Immune modulation
SHP-1108	SHP-1108_orf03375	gmhB	Campylobacter fetus subsp. fetus 82-40	Immune modulation
SHP-1108	SHP-1108_orf02358	gndA	Klebsiella pneumoniae subsp. pneumoniae MGH 78578	Immune modulation
SHP-1108	SHP-1108_orf00808	hap/vvp	Vibrio vulnificus YJ016	Exoenzyme
SHP-1108	SHP-1108_orf04149	hasC	Bacillus anthracis str. Ames Ancestor	Immune modulation
SHP-1108	SHP-1108_orf00481	hcnC	Pseudomonas fluorescens Pf-5	Antimicrobial activity/Competitive advantage
SHP-1108	SHP-1108_orf00956	hcpA	Pseudomonas fluorescens Pf0-1	Effector delivery system
SHP-1108	SHP-1108_orf04088	hdtS	Pseudomonas syringae pv. tomato str. DC3000	Biofilm
SHP-1108	SHP-1108_orf04548	hemA	Haemophilus somnus 129PT	Nutritional/Metabolic factor
SHP-1108	SHP-1108_orf04280	hemB	Haemophilus somnus 2336	Nutritional/Metabolic factor
SHP-1108	SHP-1108_orf00090	hemC	Haemophilus somnus 2336	Nutritional/Metabolic factor
SHP-1108	SHP-1108_orf00089	hemD	Haemophilus somnus 129PT	Nutritional/Metabolic factor
SHP-1108	SHP-1108_orf04482	hemE	Haemophilus somnus 129PT	Nutritional/Metabolic factor
SHP-1108	SHP-1108_orf00001	hemG	Haemophilus somnus 2336	Nutritional/Metabolic factor
SHP-1108	SHP-1108_orf03677	hemH	Haemophilus influenzae PittEE	Nutritional/Metabolic factor
SHP-1108	SHP-1108_orf01563	hemL	Haemophilus somnus 129PT	Nutritional/Metabolic factor
SHP-1108	SHP-1108_orf04549	hemM	Haemophilus influenzae 86-028NP	Nutritional/Metabolic factor
SHP-1108	SHP-1108_orf04271	hemN	Haemophilus somnus 2336	Nutritional/Metabolic factor
SHP-1108	SHP-1108_orf00088	hemX	Haemophilus influenzae PittGG	Nutritional/Metabolic factor
SHP-1108	SHP-1108_orf00087	hemY	Haemophilus somnus 129PT	Nutritional/Metabolic factor
SHP-1108	SHP-1108_orf00557	hilD	Salmonella enterica subsp. arizonae serovar 62:z4,z23:-- str. RSK2980	Effector delivery system
SHP-1108	SHP-1108_orf03374	hisH2	Pseudomonas aeruginosa PAO1	Immune modulation
SHP-1108	SHP-1108_orf01546	hitA	Haemophilus somnus 2336	Nutritional/Metabolic factor
SHP-1108	SHP-1108_orf01547	hitB	Haemophilus somnus 2336	Nutritional/Metabolic factor
SHP-1108	SHP-1108_orf01548	hitC	Haemophilus somnus 129PT	Nutritional/Metabolic factor
SHP-1108	SHP-1108_orf03601	hlyA	Aeromonas salmonicida subsp. salmonicida A449	Exotoxin
SHP-1108	SHP-1108_orf02683	hlyB	Escherichia coli O157:H7 str. EDL933	Exotoxin
SHP-1108	SHP-1108_orf03627	hopAJ2	Pseudomonas syringae pv. tomato str. DC3000	Effector delivery system
SHP-1108	SHP-1108_orf00640	hopJ1	Pseudomonas syringae pv. syringae B728a	Effector delivery system
SHP-1108	SHP-1108_orf01197	hpt	Listeria monocytogenes Finland 1998	Nutritional/Metabolic factor
SHP-1108	SHP-1108_orf00975	hsiJ1	Pseudomonas mendocina ymp	Effector delivery system
SHP-1108	SHP-1108_orf04383	htpB	Legionella pneumophila str. Paris	Adherence
SHP-1108	SHP-1108_orf02322	htrB	Haemophilus influenzae 86-028NP	Immune modulation
SHP-1108	SHP-1108_orf00938	hutA	Vibrio parahaemolyticus RIMD 2210633	Nutritional/Metabolic factor
SHP-1108	SHP-1108_orf02715	hutR	Vibrio parahaemolyticus RIMD 2210633	Nutritional/Metabolic factor
SHP-1108	SHP-1108_orf00409	huvB	Listonella anguillarum H775-3	Nutritional/Metabolic factor
SHP-1108	SHP-1108_orf00408	huvC	Listonella anguillarum H775-3	Nutritional/Metabolic factor
SHP-1108	SHP-1108_orf00407	huvD	Listonella anguillarum H775-3	Nutritional/Metabolic factor
SHP-1108	SHP-1108_orf00414	huvX	Listonella anguillarum H775-3	Nutritional/Metabolic factor
SHP-1108	SHP-1108_orf00415	huvZ	Listonella anguillarum H775-3	Nutritional/Metabolic factor
SHP-1108	SHP-1108_orf00382	icaA	Staphylococcus epidermidis RP62A	Biofilm
SHP-1108	SHP-1108_orf00444	icl	Mycobacterium avium 104	Others
SHP-1108	SHP-1108_orf00970	icmF/vasK	Vibrio cholerae O1 biovar El Tor str. N16961	Effector delivery system
SHP-1108	SHP-1108_orf01269	icmF1/tssM1	Pseudomonas aeruginosa UCBPP-PA14	Effector delivery system
SHP-1108	SHP-1108_orf04586	IlpA	Vibrio vulnificus YJ016	Adherence
SHP-1108	SHP-1108_orf03676	iraB	Legionella pneumophila str. Lens	Nutritional/Metabolic factor
SHP-1108	SHP-1108_orf01440	irgA	Vibrio parahaemolyticus RIMD 2210633	Nutritional/Metabolic factor
SHP-1108	SHP-1108_orf03649	irp6C	Corynebacterium jeikeium K411	Nutritional/Metabolic factor
SHP-1108	SHP-1108_orf01213	iutA	Klebsiella pneumoniae subsp. rhinoscleromatis SB3432	Nutritional/Metabolic factor
SHP-1108	SHP-1108_orf04168	JJD26997_RS08235	Campylobacter jejuni subsp. doylei 269.97	Immune modulation
SHP-1108	SHP-1108_orf01980	kasB	Mycobacterium tuberculosis RGTB327	Nutritional/Metabolic factor
SHP-1108	SHP-1108_orf02667	katA	Neisseria gonorrhoeae NCCP11945	Stress survival
SHP-1108	SHP-1108_orf00512	katB	Legionella pneumophila subsp. pneumophila str. Philadelphia 1	Stress survival
SHP-1108	SHP-1108_orf04192	kdkA	Haemophilus influenzae 86-028NP	Immune modulation
SHP-1108	SHP-1108_orf04543	kdsA	Haemophilus influenzae 86-028NP	Immune modulation
SHP-1108	SHP-1108_orf04198	kdtB	Helicobacter pylori 26695	Immune modulation
SHP-1108	SHP-1108_orf04156	KP1_RS17300	Klebsiella pneumoniae subsp. pneumoniae NTUH-K2044	Immune modulation
SHP-1108	SHP-1108_orf01315	KPK_RS09880	Klebsiella pneumoniae 342	Effector delivery system
SHP-1108	SHP-1108_orf01030	kpsD	Escherichia coli O45:K1:H7 str. S88	Invasion
SHP-1108	SHP-1108_orf04079	kpsF	Campylobacter jejuni subsp. jejuni 81-176	Immune modulation
SHP-1108	SHP-1108_orf02795	lafA	Vibrio parahaemolyticus RIMD 2210633	Biofilm
SHP-1108	SHP-1108_orf02801	lafS	Vibrio parahaemolyticus RIMD 2210633	Biofilm
SHP-1108	SHP-1108_orf01914	lap	Listeria innocua Clip11262	Adherence
SHP-1108	SHP-1108_orf00050	lbtC	Legionella pneumophila subsp. pneumophila str. Philadelphia 1	Nutritional/Metabolic factor
SHP-1108	SHP-1108_orf01331	letS	Legionella pneumophila str. Corby	Regulation
SHP-1108	SHP-1108_orf03819	leuD	Mycobacterium smegmatis str. MC2 155	Nutritional/Metabolic factor
SHP-1108	SHP-1108_orf04195	lgtF	Haemophilus influenzae 86-028NP	Immune modulation
SHP-1108	SHP-1108_orf03193	licD	Haemophilus influenzae 86-028NP	Immune modulation
SHP-1108	SHP-1108_orf02881	lidL	Legionella pneumophila str. Lens	Others
SHP-1108	SHP-1108_orf03696	ligA	Leptospira interrogans serovar Lai str. 56601	Adherence
SHP-1108	SHP-1108_orf02682	lisK	Listeria monocytogenes 07PF0776	Regulation
SHP-1108	SHP-1108_orf04376	lisR	Listeria monocytogenes EGD-e	Regulation
SHP-1108	SHP-1108_orf03648	lmb	Streptococcus pneumoniae D39	Adherence
SHP-1108	SHP-1108_orf00800	lmo0689	Listeria monocytogenes EGD-e	Motility
SHP-1108	SHP-1108_orf04068	LPG_RS00105	Legionella pneumophila subsp. pneumophila str. Philadelphia 1	Effector delivery system
SHP-1108	SHP-1108_orf00017	LPG_RS11000	Legionella pneumophila subsp. pneumophila str. Philadelphia 1	Stress survival
SHP-1108	SHP-1108_orf03475	LPG_RS13265	Legionella pneumophila subsp. pneumophila str. Philadelphia 1	Effector delivery system
SHP-1108	SHP-1108_orf01432	LPG_RS14840	Legionella pneumophila subsp. pneumophila str. Philadelphia 1	Effector delivery system
SHP-1108	SHP-1108_orf02579	lptA	Neisseria gonorrhoeae NCCP11945	Post-translational modification
SHP-1108	SHP-1108_orf01731	lpxA	Haemophilus somnus 129PT	Immune modulation
SHP-1108	SHP-1108_orf00047	lpxA/glmU	Francisella cf. tularensis subsp. novicida 3523	Immune modulation
SHP-1108	SHP-1108_orf01732	lpxB	Haemophilus somnus 2336	Immune modulation
SHP-1108	SHP-1108_orf03931	lpxC	Haemophilus influenzae Rd KW20	Immune modulation
SHP-1108	SHP-1108_orf01729	lpxD	Haemophilus somnus 2336	Immune modulation
SHP-1108	SHP-1108_orf03368	lpxH	Haemophilus somnus 129PT	Immune modulation
SHP-1108	SHP-1108_orf03522	lpxK	Haemophilus influenzae Rd KW20	Immune modulation
SHP-1108	SHP-1108_orf03995	lspA	Listeria monocytogenes serotype 4b str. F2365	Post-translational modification
SHP-1108	SHP-1108_orf01503	luxS	Vibrio parahaemolyticus RIMD 2210633	Biofilm
SHP-1108	SHP-1108_orf00094	lysA	Mycobacterium sp. JDM601	Nutritional/Metabolic factor
SHP-1108	SHP-1108_orf04189	M3Q_RS01450	Acinetobacter baumannii TYTH-1	Immune modulation
SHP-1108	SHP-1108_orf04188	M3Q_RS01455	Acinetobacter baumannii TYTH-1	Immune modulation
SHP-1108	SHP-1108_orf04187	M3Q_RS01465	Acinetobacter baumannii TYTH-1	Immune modulation
SHP-1108	SHP-1108_orf04152	M3Q_RS01495	Acinetobacter baumannii TYTH-1	Immune modulation
SHP-1108	SHP-1108_orf04677	MAFF_RS25805	Mesorhizobium loti MAFF303099	Effector delivery system
SHP-1108	SHP-1108_orf02459	mam7	Vibrio parahaemolyticus RIMD 2210633	Adherence
SHP-1108	SHP-1108_orf02674	manA	Haemophilus somnus 2336	Immune modulation
SHP-1108	SHP-1108_orf04154	manB	Francisella sp. TX077308	Immune modulation
SHP-1108	SHP-1108_orf00594	manB/yhxB	Haemophilus ducreyi 35000HP	Immune modulation
SHP-1108	SHP-1108_orf02140	mbtI	Mycobacterium tuberculosis str. Haarlem/NITR202	Nutritional/Metabolic factor
SHP-1108	SHP-1108_orf02436	MCR_RS07635	Moraxella catarrhalis RH4	Adherence
SHP-1108	SHP-1108_orf02924	MGA_RS01700	Mycoplasma gallisepticum str. R(low)	Adherence
SHP-1108	SHP-1108_orf04385	mgtC	Salmonella enterica subsp. arizonae serovar 62:z4,z23:-- str. RSK2980	Nutritional/Metabolic factor
SHP-1108	SHP-1108_orf01526	mig-5	Salmonella enterica subsp. enterica serovar Typhimurium str. LT2	Antimicrobial activity/Competitive advantage
SHP-1108	SHP-1108_orf00605	mip	Legionella pneumophila subsp. pneumophila str. Philadelphia 1	Post-translational modification
SHP-1108	SHP-1108_orf04487	ML_RS08565	Mycobacterium leprae TN	Adherence
SHP-1108	SHP-1108_orf03392	mmaA4	Mycobacterium sp. KMS	Others
SHP-1108	SHP-1108_orf00163	mntA	Neisseria meningitidis MC58	Stress survival
SHP-1108	SHP-1108_orf02802	motA	Vibrio parahaemolyticus RIMD 2210633	Biofilm
SHP-1108	SHP-1108_orf04601	motB	Vibrio parahaemolyticus RIMD 2210633	Motility
SHP-1108	SHP-1108_orf04426	motX	Vibrio parahaemolyticus RIMD 2210633	Motility
SHP-1108	SHP-1108_orf01922	motY	Vibrio parahaemolyticus RIMD 2210633	Motility
SHP-1108	SHP-1108_orf01575	mpa	Mycobacterium canettii CIPT 140010059	Stress survival
SHP-1108	SHP-1108_orf03306	mprA	Mycobacterium sp. KMS	Regulation
SHP-1108	SHP-1108_orf02332	mprB	Mycobacterium sp. JDM601	Regulation
SHP-1108	SHP-1108_orf01612	mps1	Mycobacterium tuberculosis RGTB423	Immune modulation
SHP-1108	SHP-1108_orf01577	mrsA/glmM	Haemophilus somnus 129PT	Immune modulation
SHP-1108	SHP-1108_orf03523	msbA	Haemophilus influenzae PittEE	Immune modulation
SHP-1108	SHP-1108_orf04175	msbB	Haemophilus somnus 2336	Immune modulation
SHP-1108	SHP-1108_orf04047	mshA	Vibrio parahaemolyticus RIMD 2210633	Adherence
SHP-1108	SHP-1108_orf04046	mshB	Vibrio parahaemolyticus RIMD 2210633	Adherence
SHP-1108	SHP-1108_orf04048	mshC	Vibrio parahaemolyticus RIMD 2210633	Adherence
SHP-1108	SHP-1108_orf04049	mshD	Vibrio parahaemolyticus RIMD 2210633	Adherence
SHP-1108	SHP-1108_orf04042	mshE	Vibrio parahaemolyticus RIMD 2210633	Adherence
SHP-1108	SHP-1108_orf04044	mshF	Vibrio parahaemolyticus RIMD 2210633	Adherence
SHP-1108	SHP-1108_orf04043	mshG	Vibrio parahaemolyticus RIMD 2210633	Adherence
SHP-1108	SHP-1108_orf04035	mshH	Vibrio parahaemolyticus RIMD 2210633	Adherence
SHP-1108	SHP-1108_orf04036	mshI	Vibrio parahaemolyticus RIMD 2210633	Adherence
SHP-1108	SHP-1108_orf04037	mshJ	Vibrio parahaemolyticus RIMD 2210633	Adherence
SHP-1108	SHP-1108_orf04038	mshK	Vibrio parahaemolyticus RIMD 2210633	Adherence
SHP-1108	SHP-1108_orf04039	mshL	Vibrio parahaemolyticus RIMD 2210633	Adherence
SHP-1108	SHP-1108_orf04040	mshM	Vibrio parahaemolyticus RIMD 2210633	Adherence
SHP-1108	SHP-1108_orf04041	mshN	Vibrio parahaemolyticus RIMD 2210633	Adherence
SHP-1108	SHP-1108_orf04050	mshO	Aeromonas veronii B565	Adherence
SHP-1108	SHP-1108_orf01883	msrA/BpilB	Neisseria lactamica 020-06	Stress survival
SHP-1108	SHP-1108_orf04341	mtrC	Neisseria meningitidis M01-240149	Antimicrobial activity/Competitive advantage
SHP-1108	SHP-1108_orf03338	mtrD	Neisseria meningitidis WUE 2594	Antimicrobial activity/Competitive advantage
SHP-1108	SHP-1108_orf00223	mtrE	Neisseria gonorrhoeae NCCP11945	Antimicrobial activity/Competitive advantage
SHP-1108	SHP-1108_orf01464	mucB	Pseudomonas mendocina ymp	Biofilm
SHP-1108	SHP-1108_orf03901	mucD	Pseudomonas aeruginosa PAO1	Biofilm
SHP-1108	SHP-1108_orf01726	mucP	Pseudomonas aeruginosa PA7	Biofilm
SHP-1108	SHP-1108_orf03992	murJ	Bacillus thuringiensis serovar konkukian str. 97-27	Immune modulation
SHP-1108	SHP-1108_orf00513	napA	Helicobacter pylori 26695	Immune modulation
SHP-1108	SHP-1108_orf02018	narH	Mycobacterium sp. JDM601	Nutritional/Metabolic factor
SHP-1108	SHP-1108_orf00463	ndk	Mycobacterium gilvum PYR-GCK	Immune modulation
SHP-1108	SHP-1108_orf01618	NGR_RS30120	Sinorhizobium fredii NGR234	Effector delivery system
SHP-1108	SHP-1108_orf03520	nueA	Aeromonas hydrophila ML09-119	Motility
SHP-1108	SHP-1108_orf00545	nuoG	Mycobacterium smegmatis JS623	Immune modulation
SHP-1108	SHP-1108_orf01727	omp89	Bartonella quintana str. Toulouse	Adherence
SHP-1108	SHP-1108_orf04528	ompA	Escherichia coli O157:H7 str. EDL933	Adherence
SHP-1108	SHP-1108_orf01571	ompU	Vibrio vulnificus CMCP6	Adherence
SHP-1108	SHP-1108_orf01941	oppA	Listeria monocytogenes 10403S	Nutritional/Metabolic factor
SHP-1108	SHP-1108_orf01945	oppF	Mycoplasma mycoides subsp. mycoides SC str. PG1	Immune modulation
SHP-1108	SHP-1108_orf04194	opsX/rfaC	Haemophilus influenzae Rd KW20	Immune modulation
SHP-1108	SHP-1108_orf01421	orfM	Haemophilus ducreyi 35000HP	Immune modulation
SHP-1108	SHP-1108_orf02635	ospB	Vibrio parahaemolyticus RIMD 2210633	Effector delivery system
SHP-1108	SHP-1108_orf00373	PA14_RS09485	Pseudomonas aeruginosa UCBPP-PA14	Immune modulation
SHP-1108	SHP-1108_orf00954	PA1663	Pseudomonas aeruginosa PAO1	Effector delivery system
SHP-1108	SHP-1108_orf04598	PA2383	Pseudomonas aeruginosa PAO1	Nutritional/Metabolic factor
SHP-1108	SHP-1108_orf00824	PA3157	Pseudomonas aeruginosa PAO1	Immune modulation
SHP-1108	SHP-1108_orf01993	PA3349	Pseudomonas aeruginosa PAO1	Motility
SHP-1108	SHP-1108_orf02755	PA4648	Pseudomonas aeruginosa PAO1	Biofilm
SHP-1108	SHP-1108_orf02754	PA4650	Pseudomonas aeruginosa PAO1	Biofilm
SHP-1108	SHP-1108_orf02753	PA4651	Pseudomonas aeruginosa PAO1	Biofilm
SHP-1108	SHP-1108_orf02752	PA4652	Pseudomonas aeruginosa PAO1	Biofilm
SHP-1108	SHP-1108_orf02751	PA4653	Pseudomonas aeruginosa PAO1	Biofilm
SHP-1108	SHP-1108_orf01532	panC	Mycobacterium smegmatis str. MC2 155	Nutritional/Metabolic factor
SHP-1108	SHP-1108_orf01591	papR	Bacillus thuringiensis serovar konkukian str. 97-27	Biofilm
SHP-1108	SHP-1108_orf04701	PAU_RS17095	Photorhabdus asymbiotica subsp. asymbiotica ATCC 43949	Effector delivery system
SHP-1108	SHP-1108_orf02618	PAU_RS17120	Photorhabdus asymbiotica subsp. asymbiotica ATCC 43949	Effector delivery system
SHP-1108	SHP-1108_orf02622	PAU_RS17135	Photorhabdus asymbiotica subsp. asymbiotica ATCC 43949	Effector delivery system
SHP-1108	SHP-1108_orf04711	PAU_RS17140	Photorhabdus asymbiotica subsp. asymbiotica ATCC 43949	Effector delivery system
SHP-1108	SHP-1108_orf02625	PAU_RS17160	Photorhabdus asymbiotica subsp. asymbiotica ATCC 43949	Effector delivery system
SHP-1108	SHP-1108_orf04721	PAU_RS17170	Photorhabdus asymbiotica subsp. asymbiotica ATCC 43949	Effector delivery system
SHP-1108	SHP-1108_orf04712	PAU_RS17215	Photorhabdus asymbiotica subsp. asymbiotica ATCC 43949	Effector delivery system
SHP-1108	SHP-1108_orf04571	pbpG	Acinetobacter baumannii AB307-0294	Immune modulation
SHP-1108	SHP-1108_orf03576	pchA	Pseudomonas syringae pv. phaseolicola 1448A	Nutritional/Metabolic factor
SHP-1108	SHP-1108_orf03330	PD_RS04410	Xylella fastidiosa Temecula1	Adherence
SHP-1108	SHP-1108_orf00704	pdhB	Mycoplasma mobile 163K	Adherence
SHP-1108	SHP-1108_orf04437	pdtorfM	Pseudomonas stutzeri KC	Nutritional/Metabolic factor
SHP-1108	SHP-1108_orf01350	pdtorfO	Pseudomonas stutzeri KC	Nutritional/Metabolic factor
SHP-1108	SHP-1108_orf03814	pdxA	Helicobacter pylori 26695	Motility
SHP-1108	SHP-1108_orf01471	pdxJ	Helicobacter pylori 26695	Motility
SHP-1108	SHP-1108_orf02451	pebA	Campylobacter fetus subsp. fetus 82-40	Adherence
SHP-1108	SHP-1108_orf03250	PFL_RS09460	Pseudomonas fluorescens Pf-5	Adherence
SHP-1108	SHP-1108_orf02437	PFL_RS27270	Pseudomonas fluorescens Pf-5	Nutritional/Metabolic factor
SHP-1108	SHP-1108_orf02692	PFL_RS27275	Pseudomonas fluorescens Pf-5	Nutritional/Metabolic factor
SHP-1108	SHP-1108_orf04690	pgi	Haemophilus influenzae 86-028NP	Immune modulation
SHP-1108	SHP-1108_orf01549	pgm	Bartonella henselae str. Houston-1	Immune modulation
SHP-1108	SHP-1108_orf03307	phoQ	Salmonella enterica subsp. arizonae serovar 62:z4,z23:-- str. RSK2980	Regulation
SHP-1108	SHP-1108_orf02019	phoR	Mycobacterium marinum M	Regulation
SHP-1108	SHP-1108_orf02972	phzG1	Pseudomonas aeruginosa PA7	Nutritional/Metabolic factor
SHP-1108	SHP-1108_orf01517	pilA	Vibrio parahaemolyticus RIMD 2210633	Adherence
SHP-1108	SHP-1108_orf01516	pilB	Vibrio parahaemolyticus RIMD 2210633	Adherence
SHP-1108	SHP-1108_orf01515	pilC	Vibrio parahaemolyticus RIMD 2210633	Adherence
SHP-1108	SHP-1108_orf01514	pilD/vcpD	Vibrio parahaemolyticus RIMD 2210633	Adherence
SHP-1108	SHP-1108_orf00672	pilJ	Acinetobacter baumannii BJAB0715	Adherence
SHP-1108	SHP-1108_orf04672	pilM	Vibrio vulnificus CMCP6	Adherence
SHP-1108	SHP-1108_orf04674	pilO	Vibrio vulnificus CMCP6	Adherence
SHP-1108	SHP-1108_orf01027	pilR	Acinetobacter baumannii 1656-2	Adherence
SHP-1108	SHP-1108_orf02317	pilW	Vibrio vulnificus CMCP6	Adherence
SHP-1108	SHP-1108_orf00962	pkn5	Chlamydophila pneumoniae TW-183	Effector delivery system
SHP-1108	SHP-1108_orf01498	pks	Mycobacterium intracellulare MOTT-02	Immune modulation
SHP-1108	SHP-1108_orf00332	plcD	Acinetobacter baumannii AB0057	Exotoxin
SHP-1108	SHP-1108_orf01882	plr/gapA	Streptococcus agalactiae A909	Adherence
SHP-1108	SHP-1108_orf03582	PM_RS08640	Pasteurella multocida subsp. multocida str. Pm70	Adherence
SHP-1108	SHP-1108_orf03558	PMI_RS01140	Proteus mirabilis HI4320	Nutritional/Metabolic factor
SHP-1108	SHP-1108_orf00434	ppk1	Dichelobacter nodosus VCS1703A	Adherence
SHP-1108	SHP-1108_orf04326	ppkA	Pseudomonas fluorescens SBW25	Effector delivery system
SHP-1108	SHP-1108_orf01267	pppA	Pseudomonas aeruginosa UCBPP-PA14	Effector delivery system
SHP-1108	SHP-1108_orf02973	pprA	Pseudomonas aeruginosa PAO1	Adherence
SHP-1108	SHP-1108_orf01977	ppsE	Mycobacterium vanbaalenii PYR-1	Immune modulation
SHP-1108	SHP-1108_orf01425	proC	Mycobacterium abscessus subsp. bolletii 50594	Nutritional/Metabolic factor
SHP-1108	SHP-1108_orf02909	prrB	Mycobacterium marinum M	Regulation
SHP-1108	SHP-1108_orf00419	prsA2	Listeria innocua Clip11262	Post-translational modification
SHP-1108	SHP-1108_orf00162	psaA	Streptococcus pneumoniae Hungary19A-6	Nutritional/Metabolic factor
SHP-1108	SHP-1108_orf00255	PSPTO_RS07240	Pseudomonas syringae pv. tomato str. DC3000	Effector delivery system
SHP-1108	SHP-1108_orf02303	PSPTO_RS24365	Pseudomonas syringae pv. tomato str. DC3000	Exotoxin
SHP-1108	SHP-1108_orf02298	PSYR_RS13390	Pseudomonas syringae pv. syringae B728a	Nutritional/Metabolic factor
SHP-1108	SHP-1108_orf00214	ptxR	Pseudomonas aeruginosa PAO1	Nutritional/Metabolic factor
SHP-1108	SHP-1108_orf04498	purCD	Francisella tularensis subsp. tularensis WY96-3418	Nutritional/Metabolic factor
SHP-1108	SHP-1108_orf01752	purM	Francisella sp. TX077308	Nutritional/Metabolic factor
SHP-1108	SHP-1108_orf02015	pvcD	Pseudomonas aeruginosa PAO1	Nutritional/Metabolic factor
SHP-1108	SHP-1108_orf02154	pvdH	Pseudomonas putida F1	Nutritional/Metabolic factor
SHP-1108	SHP-1108_orf02900	pvuA	Vibrio parahaemolyticus RIMD 2210633	Nutritional/Metabolic factor
SHP-1108	SHP-1108_orf04091	pyrB	Francisella tularensis subsp. holarctica FTNF002-00	Nutritional/Metabolic factor
SHP-1108	SHP-1108_orf03376	qbsB	Pseudomonas fluorescens ATCC 17400	Nutritional/Metabolic factor
SHP-1108	SHP-1108_orf01400	qbsC	Pseudomonas fluorescens ATCC 17400	Nutritional/Metabolic factor
SHP-1108	SHP-1108_orf00874	QU43_RS38205	Burkholderia cenocepacia J2315	Effector delivery system
SHP-1108	SHP-1108_orf02219	QU43_RS68245	Burkholderia cenocepacia J2315	Adherence
SHP-1108	SHP-1108_orf01617	rcpC	Pseudomonas aeruginosa PAO1	Adherence
SHP-1108	SHP-1108_orf04643	recN	Neisseria lactamica 020-06	Stress survival
SHP-1108	SHP-1108_orf00430	regX3	Mycobacterium smegmatis JS623	Regulation
SHP-1108	SHP-1108_orf01475	relA	Legionella pneumophila str. Lens	Regulation
SHP-1108	SHP-1108_orf04174	rfaD	Haemophilus influenzae PittGG	Immune modulation
SHP-1108	SHP-1108_orf03892	rfaE	Haemophilus influenzae Rd KW20	Immune modulation
SHP-1108	SHP-1108_orf04190	rfbA	Acinetobacter baumannii TYTH-1	Immune modulation
SHP-1108	SHP-1108_orf01071	rhsP2	Pseudomonas fluorescens Pf0-1	Effector delivery system
SHP-1108	SHP-1108_orf00085	ricA	Brucella melitensis bv. 1 str. 16M	Effector delivery system
SHP-1108	SHP-1108_orf01579	rimP	Coxiella burnetii CbuG_Q212	Effector delivery system
SHP-1108	SHP-1108_orf04191	rmlB	Vibrio vulnificus YJ016	Immune modulation
SHP-1108	SHP-1108_orf00578	ROD_RS25695	Citrobacter rodentium ICC168	Adherence
SHP-1108	SHP-1108_orf04681	rpe	Francisella philomiragia subsp. philomiragia ATCC 25017	Immune modulation
SHP-1108	SHP-1108_orf04075	rpoN	Pseudomonas aeruginosa PAO1	Adherence
SHP-1108	SHP-1108_orf01486	rpoS	Salmonella enterica subsp. enterica serovar Typhimurium str. LT2	Regulation
SHP-1108	SHP-1108_orf00724	rtxA	Legionella pneumophila str. Lens	Exotoxin
SHP-1108	SHP-1108_orf02957	rtxB	Vibrio cholerae O1 biovar El Tor str. N16961	Exotoxin
SHP-1108	SHP-1108_orf02975	rtxD	Aeromonas hydrophila subsp. hydrophila ATCC 7966	Exotoxin
SHP-1108	SHP-1108_orf03414	SAK_RS06335	Streptococcus agalactiae A909	Immune modulation
SHP-1108	SHP-1108_orf03018	SAUSA300_RS00840	Staphylococcus aureus subsp. aureus USA300_FPR3757	Immune modulation
SHP-1108	SHP-1108_orf03699	sbnA	Staphylococcus aureus subsp. aureus str. Newman	Nutritional/Metabolic factor
SHP-1108	SHP-1108_orf03136	scrG	Vibrio parahaemolyticus RIMD 2210633	Biofilm
SHP-1108	SHP-1108_orf00043	sctN	Xanthomonas campestris pv. campestris str. ATCC 33913	Effector delivery system
SHP-1108	SHP-1108_orf03933	secA2	Mycobacterium smegmatis JS623	Others
SHP-1108	SHP-1108_orf00431	senX3	Mycobacterium gilvum Spyr1	Regulation
SHP-1108	SHP-1108_orf03872	sigA/rpoV	Mycobacterium smegmatis str. MC2 155	Regulation
SHP-1108	SHP-1108_orf02932	sigE	Mycobacterium smegmatis JS623	Regulation
SHP-1108	SHP-1108_orf03650	sitC	Escherichia coli CFT073	Nutritional/Metabolic factor
SHP-1108	SHP-1108_orf00164	sitD	Shigella sonnei Ss046	Nutritional/Metabolic factor
SHP-1108	SHP-1108_orf03367	slrA	Streptococcus pneumoniae CGSP14	Adherence
SHP-1108	SHP-1108_orf01917	sodB	Legionella pneumophila subsp. pneumophila str. Philadelphia 1	Stress survival
SHP-1108	SHP-1108_orf02761	sodCI	Salmonella enterica subsp. enterica serovar Typhimurium str. LT2	Stress survival
SHP-1108	SHP-1108_orf03417	sph	Bacillus cereus AH187	Exotoxin
SHP-1108	SHP-1108_orf04143	ssaN	Salmonella enterica subsp. enterica serovar Agona str. SL483	Effector delivery system
SHP-1108	SHP-1108_orf01274	stk1	Pseudomonas aeruginosa PAO1	Effector delivery system
SHP-1108	SHP-1108_orf04160	STR_RS05220	Streptococcus thermophilus CNRZ1066	Immune modulation
SHP-1108	SHP-1108_orf04402	STU_RS14610	Streptococcus thermophilus LMG 18311	Immune modulation
SHP-1108	SHP-1108_orf00207	STU_RS19955	Streptococcus thermophilus LMG 18311	Immune modulation
SHP-1108	SHP-1108_orf02649	sugA	Mycobacterium bovis AF2122/97	Nutritional/Metabolic factor
SHP-1108	SHP-1108_orf02648	sugB	Mycobacterium marinum M	Nutritional/Metabolic factor
SHP-1108	SHP-1108_orf03180	sugC	Mycobacterium abscessus ATCC 19977	Nutritional/Metabolic factor
SHP-1108	SHP-1108_orf02401	sycN/vcr2	Vibrio parahaemolyticus RIMD 2210633	Effector delivery system
SHP-1108	SHP-1108_orf01268	tagF/pppB	Pseudomonas aeruginosa PA7	Effector delivery system
SHP-1108	SHP-1108_orf03781	tagT	Pseudomonas aeruginosa PA7	Effector delivery system
SHP-1108	SHP-1108_orf01848	tapV	Aeromonas veronii B565	Adherence
SHP-1108	SHP-1108_orf03461	tar	Escherichia coli O157:H7 str. EDL933	Motility
SHP-1108	SHP-1108_orf02711	tcpI	Vibrio cholerae O395	Adherence
SHP-1108	SHP-1108_orf00026	tcyJ	Escherichia coli O157:H7 str. EDL933	Motility
SHP-1108	SHP-1108_orf02633	tdh	Vibrio parahaemolyticus RIMD 2210633	Exotoxin
SHP-1108	SHP-1108_orf01379	tgs4	Mycobacterium smegmatis JS623	Immune modulation
SHP-1108	SHP-1108_orf03588	tig/ropA	Streptococcus pneumoniae Hungary19A-6	Stress survival
SHP-1108	SHP-1108_orf00224	tlh	Vibrio parahaemolyticus RIMD 2210633	Exotoxin
SHP-1108	SHP-1108_orf04486	tlyC	Rickettsia parkeri Portsmouth	Exoenzyme
SHP-1108	SHP-1108_orf03893	tolC	Yersinia pestis CO92	Nutritional/Metabolic factor
SHP-1108	SHP-1108_orf02138	trpD	Mycobacterium abscessus ATCC 19977	Nutritional/Metabolic factor
SHP-1108	SHP-1108_orf00074	tsaP	Acinetobacter baumannii D1279779	Adherence
SHP-1108	SHP-1108_orf01266	tssA	Edwardsiella tarda EIB202	Effector delivery system
SHP-1108	SHP-1108_orf00971	tssA-5	Burkholderia pseudomallei K96243	Effector delivery system
SHP-1108	SHP-1108_orf01265	tssB	Agrobacterium tumefaciens str. C58	Effector delivery system
SHP-1108	SHP-1108_orf00965	tssC	Pseudomonas entomophila L48	Effector delivery system
SHP-1108	SHP-1108_orf00966	tssE	Pseudomonas entomophila L48	Effector delivery system
SHP-1108	SHP-1108_orf01260	tssF1	Pseudomonas syringae pv. syringae B728a	Effector delivery system
SHP-1108	SHP-1108_orf00968	tssG	Pseudomonas aeruginosa PAO1	Effector delivery system
SHP-1108	SHP-1108_orf00955	tssH	Pseudomonas fluorescens Pf0-1	Effector delivery system
SHP-1108	SHP-1108_orf01272	tssJ	Pseudomonas syringae pv. tomato str. DC3000	Effector delivery system
SHP-1108	SHP-1108_orf01271	tssK	Pseudomonas aeruginosa LESB58	Effector delivery system
SHP-1108	SHP-1108_orf01581	tuf	Mycoplasma penetrans HF-2	Adherence
SHP-1108	SHP-1108_orf04469	tufA	Francisella philomiragia subsp. philomiragia ATCC 25017	Adherence
SHP-1108	SHP-1108_orf02400	tyeA/vcr1	Vibrio parahaemolyticus RIMD 2210633	Effector delivery system
SHP-1108	SHP-1108_orf04150	ugd	Klebsiella oxytoca E718	Immune modulation
SHP-1108	SHP-1108_orf02563	usp	Escherichia coli APEC O1	Exotoxin
SHP-1108	SHP-1108_orf00967	vasA	Vibrio cholerae O1 biovar El Tor str. N16961	Effector delivery system
SHP-1108	SHP-1108_orf02404	vcrD	Vibrio parahaemolyticus RIMD 2210633	Effector delivery system
SHP-1108	SHP-1108_orf04702	vcrD2	Vibrio parahaemolyticus RIMD 2210633	Effector delivery system
SHP-1108	SHP-1108_orf02406	vcrG	Vibrio parahaemolyticus RIMD 2210633	Effector delivery system
SHP-1108	SHP-1108_orf02408	vcrH	Vibrio parahaemolyticus RIMD 2210633	Effector delivery system
SHP-1108	SHP-1108_orf02405	vcrR	Vibrio parahaemolyticus RIMD 2210633	Effector delivery system
SHP-1108	SHP-1108_orf02407	vcrV	Vibrio parahaemolyticus RIMD 2210633	Effector delivery system
SHP-1108	SHP-1108_orf00720	vctA	Vibrio parahaemolyticus RIMD 2210633	Nutritional/Metabolic factor
SHP-1108	SHP-1108_orf00716	vctC	Vibrio parahaemolyticus RIMD 2210633	Nutritional/Metabolic factor
SHP-1108	SHP-1108_orf00714	vctD	Vibrio parahaemolyticus RIMD 2210633	Nutritional/Metabolic factor
SHP-1108	SHP-1108_orf00715	vctG	Vibrio parahaemolyticus RIMD 2210633	Nutritional/Metabolic factor
SHP-1108	SHP-1108_orf00713	vctP	Vibrio parahaemolyticus RIMD 2210633	Nutritional/Metabolic factor
SHP-1108	SHP-1108_orf02385	vecA	Vibrio parahaemolyticus RIMD 2210633	Effector delivery system
SHP-1108	SHP-1108_orf04441	vfr	Pseudomonas aeruginosa PAO1	Adherence
SHP-1108	SHP-1108_orf00957	vgrG1a	Pseudomonas aeruginosa PA7	Effector delivery system
SHP-1108	SHP-1108_orf03690	vibA	Vibrio vulnificus CMCP6	Nutritional/Metabolic factor
SHP-1108	SHP-1108_orf00964	vipA/mglA	Vibrio cholerae O1 biovar El Tor str. N16961	Effector delivery system
SHP-1108	SHP-1108_orf04650	virF	Shigella flexneri 2a str. 301	Regulation
SHP-1108	SHP-1108_orf02367	virG	Vibrio parahaemolyticus RIMD 2210633	Effector delivery system
SHP-1108	SHP-1108_orf03076	viuB	Vibrio cholerae O1 biovar El Tor str. N16961	Nutritional/Metabolic factor
SHP-1108	SHP-1108_orf04710	vopA/vopP	Vibrio parahaemolyticus RIMD 2210633	Effector delivery system
SHP-1108	SHP-1108_orf02409	vopB	Vibrio parahaemolyticus RIMD 2210633	Effector delivery system
SHP-1108	SHP-1108_orf02620	vopB2	Vibrio parahaemolyticus RIMD 2210633	Effector delivery system
SHP-1108	SHP-1108_orf04733	vopC	Vibrio parahaemolyticus RIMD 2210633	Effector delivery system
SHP-1108	SHP-1108_orf02410	vopD	Vibrio parahaemolyticus RIMD 2210633	Effector delivery system
SHP-1108	SHP-1108_orf02619	vopD2	Vibrio parahaemolyticus RIMD 2210633	Effector delivery system
SHP-1108	SHP-1108_orf02627	vopL	Vibrio parahaemolyticus RIMD 2210633	Effector delivery system
SHP-1108	SHP-1108_orf02399	vopN	Vibrio parahaemolyticus RIMD 2210633	Effector delivery system
SHP-1108	SHP-1108_orf02386	vopQ	Vibrio parahaemolyticus RIMD 2210633	Effector delivery system
SHP-1108	SHP-1108_orf02384	vopR	Vibrio parahaemolyticus RIMD 2210633	Effector delivery system
SHP-1108	SHP-1108_orf02382	vopS	Vibrio parahaemolyticus RIMD 2210633	Effector delivery system
SHP-1108	SHP-1108_orf04726	vopT	Vibrio parahaemolyticus RIMD 2210633	Effector delivery system
SHP-1108	SHP-1108_orf04719	vopZ	Vibrio parahaemolyticus RIMD 2210633	Effector delivery system
SHP-1108	SHP-1108_orf00256	VP_RS16525	Vibrio parahaemolyticus RIMD 2210633	Biofilm
SHP-1108	SHP-1108_orf00263	VP_RS16560	Vibrio parahaemolyticus RIMD 2210633	Biofilm
SHP-1108	SHP-1108_orf00266	VP_RS16575	Vibrio parahaemolyticus RIMD 2210633	Biofilm
SHP-1108	SHP-1108_orf00267	VP_RS16580	Vibrio parahaemolyticus RIMD 2210633	Biofilm
SHP-1108	SHP-1108_orf00270	VP_RS16595	Vibrio parahaemolyticus RIMD 2210633	Biofilm
SHP-1108	SHP-1108_orf04718	VP_RS21570	Vibrio parahaemolyticus RIMD 2210633	Effector delivery system
SHP-1108	SHP-1108_orf04715	VP_RS21585	Vibrio parahaemolyticus RIMD 2210633	Effector delivery system
SHP-1108	SHP-1108_orf04709	VP_RS21620	Vibrio parahaemolyticus RIMD 2210633	Effector delivery system
SHP-1108	SHP-1108_orf04707	VP_RS21630	Vibrio parahaemolyticus RIMD 2210633	Effector delivery system
SHP-1108	SHP-1108_orf04706	VP_RS21635	Vibrio parahaemolyticus RIMD 2210633	Effector delivery system
SHP-1108	SHP-1108_orf04705	VP_RS21640	Vibrio parahaemolyticus RIMD 2210633	Effector delivery system
SHP-1108	SHP-1108_orf02621	VP_RS21695	Vibrio parahaemolyticus RIMD 2210633	Effector delivery system
SHP-1108	SHP-1108_orf02623	VP_RS21705	Vibrio parahaemolyticus RIMD 2210633	Effector delivery system
SHP-1108	SHP-1108_orf02758	VP_RS22390	Vibrio parahaemolyticus RIMD 2210633	Biofilm
SHP-1108	SHP-1108_orf02759	VP_RS22395	Vibrio parahaemolyticus RIMD 2210633	Biofilm
SHP-1108	SHP-1108_orf02760	VP_RS22400	Vibrio parahaemolyticus RIMD 2210633	Biofilm
SHP-1108	SHP-1108_orf02781	VP_RS22495	Vibrio parahaemolyticus RIMD 2210633	Biofilm
SHP-1108	SHP-1108_orf02782	VP_RS22500	Vibrio parahaemolyticus RIMD 2210633	Biofilm
SHP-1108	SHP-1108_orf02785	VP_RS22515	Vibrio parahaemolyticus RIMD 2210633	Biofilm
SHP-1108	SHP-1108_orf02786	VP_RS22520	Vibrio parahaemolyticus RIMD 2210633	Biofilm
SHP-1108	SHP-1108_orf02787	VP_RS22525	Vibrio parahaemolyticus RIMD 2210633	Biofilm
SHP-1108	SHP-1108_orf02798	VP_RS22585	Vibrio parahaemolyticus RIMD 2210633	Biofilm
SHP-1108	SHP-1108_orf02799	VP_RS22590	Vibrio parahaemolyticus RIMD 2210633	Biofilm
SHP-1108	SHP-1108_orf02800	VP_RS22595	Vibrio parahaemolyticus RIMD 2210633	Biofilm
SHP-1108	SHP-1108_orf02803	VP_RS22610	Vibrio parahaemolyticus RIMD 2210633	Biofilm
SHP-1108	SHP-1108_orf02897	VP_RS23070	Vibrio parahaemolyticus RIMD 2210633	Nutritional/Metabolic factor
SHP-1108	SHP-1108_orf02898	VP_RS23075	Vibrio parahaemolyticus RIMD 2210633	Nutritional/Metabolic factor
SHP-1108	SHP-1108_orf02899	VP_RS23080	Vibrio parahaemolyticus RIMD 2210633	Nutritional/Metabolic factor
SHP-1108	SHP-1108_orf02901	VP_RS23090	Vibrio parahaemolyticus RIMD 2210633	Nutritional/Metabolic factor
SHP-1108	SHP-1108_orf02902	VP_RS23095	Vibrio parahaemolyticus RIMD 2210633	Nutritional/Metabolic factor
SHP-1108	SHP-1108_orf02903	VP_RS23100	Vibrio parahaemolyticus RIMD 2210633	Nutritional/Metabolic factor
SHP-1108	SHP-1108_orf02904	VP_RS23105	Vibrio parahaemolyticus RIMD 2210633	Nutritional/Metabolic factor
SHP-1108	SHP-1108_orf02906	VP_RS23110	Vibrio parahaemolyticus RIMD 2210633	Nutritional/Metabolic factor
SHP-1108	SHP-1108_orf02907	VP_RS23115	Vibrio parahaemolyticus RIMD 2210633	Nutritional/Metabolic factor
SHP-1108	SHP-1108_orf00508	VPA0450	Vibrio parahaemolyticus RIMD 2210633	Effector delivery system
SHP-1108	SHP-1108_orf04704	VPA1353	Vibrio parahaemolyticus RIMD 2210633	Effector delivery system
SHP-1108	SHP-1108_orf02302	vpadF	Vibrio parahaemolyticus RIMD 2210633	Adherence
SHP-1108	SHP-1108_orf01968	vpsU	Vibrio cholerae O1 biovar El Tor str. N16961	Biofilm
SHP-1108	SHP-1108_orf02370	vscB	Vibrio parahaemolyticus RIMD 2210633	Effector delivery system
SHP-1108	SHP-1108_orf02371	vscC	Vibrio parahaemolyticus RIMD 2210633	Effector delivery system
SHP-1108	SHP-1108_orf04716	vscC2	Vibrio parahaemolyticus RIMD 2210633	Effector delivery system
SHP-1108	SHP-1108_orf02372	vscD	Vibrio parahaemolyticus RIMD 2210633	Effector delivery system
SHP-1108	SHP-1108_orf02374	vscF	Vibrio parahaemolyticus RIMD 2210633	Effector delivery system
SHP-1108	SHP-1108_orf02375	vscG	Vibrio parahaemolyticus RIMD 2210633	Effector delivery system
SHP-1108	SHP-1108_orf02376	vscH	Vibrio parahaemolyticus RIMD 2210633	Effector delivery system
SHP-1108	SHP-1108_orf02377	vscI	Vibrio parahaemolyticus RIMD 2210633	Effector delivery system
SHP-1108	SHP-1108_orf02378	vscJ	Vibrio parahaemolyticus RIMD 2210633	Effector delivery system
SHP-1108	SHP-1108_orf02624	vscJ2	Vibrio parahaemolyticus RIMD 2210633	Effector delivery system
SHP-1108	SHP-1108_orf02379	vscK	Vibrio parahaemolyticus RIMD 2210633	Effector delivery system
SHP-1108	SHP-1108_orf02380	vscL	Vibrio parahaemolyticus RIMD 2210633	Effector delivery system
SHP-1108	SHP-1108_orf02398	vscN	Vibrio parahaemolyticus RIMD 2210633	Effector delivery system
SHP-1108	SHP-1108_orf04717	vscN2	Vibrio parahaemolyticus RIMD 2210633	Effector delivery system
SHP-1108	SHP-1108_orf02397	vscO	Vibrio parahaemolyticus RIMD 2210633	Effector delivery system
SHP-1108	SHP-1108_orf02396	vscP	Vibrio parahaemolyticus RIMD 2210633	Effector delivery system
SHP-1108	SHP-1108_orf02395	vscQ	Vibrio parahaemolyticus RIMD 2210633	Effector delivery system
SHP-1108	SHP-1108_orf04708	vscQ2	Vibrio parahaemolyticus RIMD 2210633	Effector delivery system
SHP-1108	SHP-1108_orf02394	vscR	Vibrio parahaemolyticus RIMD 2210633	Effector delivery system
SHP-1108	SHP-1108_orf04713	vscR2	Vibrio parahaemolyticus RIMD 2210633	Effector delivery system
SHP-1108	SHP-1108_orf02393	vscS	Vibrio parahaemolyticus RIMD 2210633	Effector delivery system
SHP-1108	SHP-1108_orf04720	vscS2	Vibrio parahaemolyticus RIMD 2210633	Effector delivery system
SHP-1108	SHP-1108_orf02392	vscT	Vibrio parahaemolyticus RIMD 2210633	Effector delivery system
SHP-1108	SHP-1108_orf04714	vscT2	Vibrio parahaemolyticus RIMD 2210633	Effector delivery system
SHP-1108	SHP-1108_orf02391	vscU	Vibrio parahaemolyticus RIMD 2210633	Effector delivery system
SHP-1108	SHP-1108_orf04703	vscU2	Vibrio parahaemolyticus RIMD 2210633	Effector delivery system
SHP-1108	SHP-1108_orf02402	vscX	Vibrio parahaemolyticus RIMD 2210633	Effector delivery system
SHP-1108	SHP-1108_orf02403	vscY	Vibrio parahaemolyticus RIMD 2210633	Effector delivery system
SHP-1108	SHP-1108_orf04722	vtrA	Vibrio parahaemolyticus RIMD 2210633	Effector delivery system
SHP-1108	SHP-1108_orf04633	VV1_RS01700	Vibrio vulnificus CMCP6	Adherence
SHP-1108	SHP-1108_orf04634	VV1_RS01705	Vibrio vulnificus CMCP6	Adherence
SHP-1108	SHP-1108_orf04635	VV1_RS01710	Vibrio vulnificus CMCP6	Adherence
SHP-1108	SHP-1108_orf03884	VV1_RS03010	Vibrio vulnificus CMCP6	Effector delivery system
SHP-1108	SHP-1108_orf04673	VV1_RS06545	Vibrio vulnificus CMCP6	Adherence
SHP-1108	SHP-1108_orf04675	VV1_RS06555	Vibrio vulnificus CMCP6	Adherence
SHP-1108	SHP-1108_orf04676	VV1_RS06560	Vibrio vulnificus CMCP6	Adherence
SHP-1108	SHP-1108_orf01427	VV1_RS07215	Vibrio vulnificus CMCP6	Adherence
SHP-1108	SHP-1108_orf01428	VV1_RS07220	Vibrio vulnificus CMCP6	Adherence
SHP-1108	SHP-1108_orf00775	VV1_RS15590	Vibrio vulnificus CMCP6	Adherence
SHP-1108	SHP-1108_orf00776	VV1_RS15595	Vibrio vulnificus CMCP6	Adherence
SHP-1108	SHP-1108_orf00777	VV1_RS15600	Vibrio vulnificus CMCP6	Adherence
SHP-1108	SHP-1108_orf00778	VV1_RS15605	Vibrio vulnificus CMCP6	Adherence
SHP-1108	SHP-1108_orf00779	VV1_RS15610	Vibrio vulnificus CMCP6	Adherence
SHP-1108	SHP-1108_orf00780	VV1_RS15615	Vibrio vulnificus CMCP6	Adherence
SHP-1108	SHP-1108_orf00781	VV1_RS15620	Vibrio vulnificus CMCP6	Adherence
SHP-1108	SHP-1108_orf00782	VV1_RS15625	Vibrio vulnificus CMCP6	Adherence
SHP-1108	SHP-1108_orf00783	VV1_RS15630	Vibrio vulnificus CMCP6	Adherence
SHP-1108	SHP-1108_orf00784	VV1_RS15635	Vibrio vulnificus CMCP6	Adherence
SHP-1108	SHP-1108_orf00785	VV1_RS15640	Vibrio vulnificus CMCP6	Adherence
SHP-1108	SHP-1108_orf02366	vxsC	Vibrio parahaemolyticus RIMD 2210633	Effector delivery system
SHP-1108	SHP-1108_orf04179	waaA	Pseudomonas aeruginosa PAO1	Immune modulation
SHP-1108	SHP-1108_orf04177	waaF	Pseudomonas aeruginosa PAO1	Immune modulation
SHP-1108	SHP-1108_orf04173	wbfB	Vibrio fischeri ES114	Immune modulation
SHP-1108	SHP-1108_orf03674	wbtH	Francisella philomiragia subsp. philomiragia ATCC 25017	Immune modulation
SHP-1108	SHP-1108_orf03372	wbuZ	Legionella pneumophila subsp. pneumophila str. Philadelphia 1	Immune modulation
SHP-1108	SHP-1108_orf04582	wcbN	Burkholderia pseudomallei K96243	Immune modulation
SHP-1108	SHP-1108_orf03395	wcbP	Burkholderia cenocepacia J2315	Immune modulation
SHP-1108	SHP-1108_orf02757	wcbT	Burkholderia cenocepacia AU 1054	Immune modulation
SHP-1108	SHP-1108_orf02847	wza	Vibrio vulnificus CMCP6	Immune modulation
SHP-1108	SHP-1108_orf02848	wzb	Vibrio vulnificus YJ016	Immune modulation
SHP-1108	SHP-1108_orf02849	wzc	Vibrio vulnificus YJ016	Immune modulation
SHP-1108	SHP-1108_orf04446	wzt2	Burkholderia pseudomallei K96243	Immune modulation
SHP-1108	SHP-1108_orf04157	Y_RS05665	Yersinia pestis KIM 10	Immune modulation
SHP-1108	SHP-1108_orf02472	YE_RS01715	Yersinia enterocolitica subsp. enterocolitica 8081	Nutritional/Metabolic factor
SHP-1108	SHP-1108_orf04155	YE_RS15420	Yersinia enterocolitica subsp. enterocolitica 8081	Immune modulation
SHP-1108	SHP-1108_orf04163	YE_RS15465	Yersinia enterocolitica subsp. enterocolitica 8081	Immune modulation
SHP-1108	SHP-1108_orf02189	YE105_RS01705	Yersinia enterocolitica subsp. palearctica 105.5R(r)	Effector delivery system
SHP-1108	SHP-1108_orf01019	YE105_RS06210	Yersinia enterocolitica subsp. palearctica 105.5R(r)	Immune modulation
SHP-1108	SHP-1108_orf04201	yhbX	Haemophilus influenzae PittGG	Immune modulation
SHP-1108	SHP-1108_orf03507	YPA_RS10790	Yersinia pestis Antiqua	Immune modulation
SHP-1108	SHP-1108_orf03204	YPO_RS02415	Yersinia pestis CO92	Nutritional/Metabolic factor
SHP-1108	SHP-1108_orf04147	YPO_RS16520	Yersinia pestis CO92	Immune modulation
SHP-1108	SHP-1108_orf02693	YPO_RS20735	Yersinia pestis CO92	Nutritional/Metabolic factor
SHP-1108	SHP-1108_orf04427	YPTB_RS05510	Yersinia pseudotuberculosis IP 32953	Immune modulation
SHP-1108	SHP-1108_orf01108	zot	Vibrio fischeri ES114	Exotoxin
SHP-1117	SHP-1117_orf00740	flaC	Vibrio parahaemolyticus RIMD 2210633	Motility
SHP-1117	SHP-1117_orf00743	flaA	Vibrio parahaemolyticus RIMD 2210633	Motility
SHP-1117	SHP-1117_orf00744	flgL	Vibrio parahaemolyticus RIMD 2210633	Motility
SHP-1117	SHP-1117_orf00745	flgK	Vibrio parahaemolyticus RIMD 2210633	Motility
SHP-1117	SHP-1117_orf00746	flgJ	Vibrio parahaemolyticus RIMD 2210633	Motility
SHP-1117	SHP-1117_orf00747	flgI	Vibrio parahaemolyticus RIMD 2210633	Motility
SHP-1117	SHP-1117_orf00748	flgH	Vibrio parahaemolyticus RIMD 2210633	Motility
SHP-1117	SHP-1117_orf00749	flgG	Vibrio parahaemolyticus RIMD 2210633	Motility
SHP-1117	SHP-1117_orf00750	flgF	Vibrio parahaemolyticus RIMD 2210633	Motility
SHP-1117	SHP-1117_orf00752	flgE	Vibrio parahaemolyticus RIMD 2210633	Motility
SHP-1117	SHP-1117_orf00753	flgD	Vibrio parahaemolyticus RIMD 2210633	Motility
SHP-1117	SHP-1117_orf00754	flgC	Vibrio parahaemolyticus RIMD 2210633	Motility
SHP-1117	SHP-1117_orf00755	flgB	Vibrio parahaemolyticus RIMD 2210633	Motility
SHP-1117	SHP-1117_orf00756	cheR	Vibrio parahaemolyticus RIMD 2210633	Motility
SHP-1117	SHP-1117_orf00757	cheV	Vibrio parahaemolyticus RIMD 2210633	Motility
SHP-1117	SHP-1117_orf00758	flgA	Vibrio parahaemolyticus RIMD 2210633	Motility
SHP-1117	SHP-1117_orf00759	flgM	Vibrio parahaemolyticus RIMD 2210633	Motility
SHP-1117	SHP-1117_orf00760	flgN	Vibrio parahaemolyticus RIMD 2210633	Motility
SHP-1117	SHP-1117_orf00793	flaE	Vibrio parahaemolyticus RIMD 2210633	Motility
SHP-1117	SHP-1117_orf01047	pilA	Vibrio parahaemolyticus RIMD 2210633	Adherence
SHP-1117	SHP-1117_orf01048	pilB	Vibrio parahaemolyticus RIMD 2210633	Adherence
SHP-1117	SHP-1117_orf01049	pilC	Vibrio parahaemolyticus RIMD 2210633	Adherence
SHP-1117	SHP-1117_orf01050	pilD/vcpD	Vibrio parahaemolyticus RIMD 2210633	Adherence
SHP-1117	SHP-1117_orf01061	luxS	Vibrio parahaemolyticus RIMD 2210633	Biofilm
SHP-1117	SHP-1117_orf01124	irgA	Vibrio parahaemolyticus RIMD 2210633	Nutritional/Metabolic factor
SHP-1117	SHP-1117_orf01466	motX	Vibrio parahaemolyticus RIMD 2210633	Motility
SHP-1117	SHP-1117_orf01599	vxsC	Vibrio parahaemolyticus RIMD 2210633	Effector delivery system
SHP-1117	SHP-1117_orf01600	exsA	Vibrio parahaemolyticus RIMD 2210633	Effector delivery system
SHP-1117	SHP-1117_orf01601	exsD	Vibrio parahaemolyticus RIMD 2210633	Effector delivery system
SHP-1117	SHP-1117_orf01602	vscB	Vibrio parahaemolyticus RIMD 2210633	Effector delivery system
SHP-1117	SHP-1117_orf01603	vscC	Vibrio parahaemolyticus RIMD 2210633	Effector delivery system
SHP-1117	SHP-1117_orf01604	vscD	Vibrio parahaemolyticus RIMD 2210633	Effector delivery system
SHP-1117	SHP-1117_orf01606	vscF	Vibrio parahaemolyticus RIMD 2210633	Effector delivery system
SHP-1117	SHP-1117_orf01607	vscG	Vibrio parahaemolyticus RIMD 2210633	Effector delivery system
SHP-1117	SHP-1117_orf01608	vscH	Vibrio parahaemolyticus RIMD 2210633	Effector delivery system
SHP-1117	SHP-1117_orf01609	vscI	Vibrio parahaemolyticus RIMD 2210633	Effector delivery system
SHP-1117	SHP-1117_orf01610	vscJ	Vibrio parahaemolyticus RIMD 2210633	Effector delivery system
SHP-1117	SHP-1117_orf01612	vscL	Vibrio parahaemolyticus RIMD 2210633	Effector delivery system
SHP-1117	SHP-1117_orf01614	vopS	Vibrio parahaemolyticus RIMD 2210633	Effector delivery system
SHP-1117	SHP-1117_orf01616	vopR	Vibrio parahaemolyticus RIMD 2210633	Effector delivery system
SHP-1117	SHP-1117_orf01617	vecA	Vibrio parahaemolyticus RIMD 2210633	Effector delivery system
SHP-1117	SHP-1117_orf01618	vopQ	Vibrio parahaemolyticus RIMD 2210633	Effector delivery system
SHP-1117	SHP-1117_orf01623	vscU	Vibrio parahaemolyticus RIMD 2210633	Effector delivery system
SHP-1117	SHP-1117_orf01624	vscT	Vibrio parahaemolyticus RIMD 2210633	Effector delivery system
SHP-1117	SHP-1117_orf01625	vscS	Vibrio parahaemolyticus RIMD 2210633	Effector delivery system
SHP-1117	SHP-1117_orf01626	vscR	Vibrio parahaemolyticus RIMD 2210633	Effector delivery system
SHP-1117	SHP-1117_orf01627	vscQ	Vibrio parahaemolyticus RIMD 2210633	Effector delivery system
SHP-1117	SHP-1117_orf01628	vscP	Vibrio parahaemolyticus RIMD 2210633	Effector delivery system
SHP-1117	SHP-1117_orf01629	vscO	Vibrio parahaemolyticus RIMD 2210633	Effector delivery system
SHP-1117	SHP-1117_orf01630	vscN	Vibrio parahaemolyticus RIMD 2210633	Effector delivery system
SHP-1117	SHP-1117_orf01632	tyeA/vcr1	Vibrio parahaemolyticus RIMD 2210633	Effector delivery system
SHP-1117	SHP-1117_orf01633	sycN/vcr2	Vibrio parahaemolyticus RIMD 2210633	Effector delivery system
SHP-1117	SHP-1117_orf01634	vscX	Vibrio parahaemolyticus RIMD 2210633	Effector delivery system
SHP-1117	SHP-1117_orf01635	vscY	Vibrio parahaemolyticus RIMD 2210633	Effector delivery system
SHP-1117	SHP-1117_orf01637	vcrR	Vibrio parahaemolyticus RIMD 2210633	Effector delivery system
SHP-1117	SHP-1117_orf01638	vcrG	Vibrio parahaemolyticus RIMD 2210633	Effector delivery system
SHP-1117	SHP-1117_orf01639	vcrV	Vibrio parahaemolyticus RIMD 2210633	Effector delivery system
SHP-1117	SHP-1117_orf01640	vcrH	Vibrio parahaemolyticus RIMD 2210633	Effector delivery system
SHP-1117	SHP-1117_orf01641	vopB	Vibrio parahaemolyticus RIMD 2210633	Effector delivery system
SHP-1117	SHP-1117_orf01642	vopD	Vibrio parahaemolyticus RIMD 2210633	Effector delivery system
SHP-1117	SHP-1117_orf01691	mam7	Vibrio parahaemolyticus RIMD 2210633	Adherence
SHP-1117	SHP-1117_orf01748	hutA	Vibrio parahaemolyticus RIMD 2210633	Nutritional/Metabolic factor
SHP-1117	SHP-1117_orf01913	cqsA	Vibrio parahaemolyticus RIMD 2210633	Biofilm
SHP-1117	SHP-1117_orf01957	vctA	Vibrio parahaemolyticus RIMD 2210633	Nutritional/Metabolic factor
SHP-1117	SHP-1117_orf01961	vctC	Vibrio parahaemolyticus RIMD 2210633	Nutritional/Metabolic factor
SHP-1117	SHP-1117_orf01962	vctG	Vibrio parahaemolyticus RIMD 2210633	Nutritional/Metabolic factor
SHP-1117	SHP-1117_orf01963	vctD	Vibrio parahaemolyticus RIMD 2210633	Nutritional/Metabolic factor
SHP-1117	SHP-1117_orf01964	vctP	Vibrio parahaemolyticus RIMD 2210633	Nutritional/Metabolic factor
SHP-1117	SHP-1117_orf02165	VPA0450	Vibrio parahaemolyticus RIMD 2210633	Effector delivery system
SHP-1117	SHP-1117_orf02404	VP_RS16580	Vibrio parahaemolyticus RIMD 2210633	Biofilm
SHP-1117	SHP-1117_orf02405	VP_RS16575	Vibrio parahaemolyticus RIMD 2210633	Biofilm
SHP-1117	SHP-1117_orf02408	VP_RS16560	Vibrio parahaemolyticus RIMD 2210633	Biofilm
SHP-1117	SHP-1117_orf02416	VP_RS16525	Vibrio parahaemolyticus RIMD 2210633	Biofilm
SHP-1117	SHP-1117_orf02449	tlh	Vibrio parahaemolyticus RIMD 2210633	Exotoxin
SHP-1117	SHP-1117_orf02602	mshD	Vibrio parahaemolyticus RIMD 2210633	Adherence
SHP-1117	SHP-1117_orf02604	mshA	Vibrio parahaemolyticus RIMD 2210633	Adherence
SHP-1117	SHP-1117_orf02605	mshB	Vibrio parahaemolyticus RIMD 2210633	Adherence
SHP-1117	SHP-1117_orf02607	mshF	Vibrio parahaemolyticus RIMD 2210633	Adherence
SHP-1117	SHP-1117_orf02608	mshG	Vibrio parahaemolyticus RIMD 2210633	Adherence
SHP-1117	SHP-1117_orf02609	mshE	Vibrio parahaemolyticus RIMD 2210633	Adherence
SHP-1117	SHP-1117_orf02610	mshN	Vibrio parahaemolyticus RIMD 2210633	Adherence
SHP-1117	SHP-1117_orf02612	mshL	Vibrio parahaemolyticus RIMD 2210633	Adherence
SHP-1117	SHP-1117_orf02613	mshK	Vibrio parahaemolyticus RIMD 2210633	Adherence
SHP-1117	SHP-1117_orf02614	mshJ	Vibrio parahaemolyticus RIMD 2210633	Adherence
SHP-1117	SHP-1117_orf02615	mshI	Vibrio parahaemolyticus RIMD 2210633	Adherence
SHP-1117	SHP-1117_orf02616	mshH	Vibrio parahaemolyticus RIMD 2210633	Adherence
SHP-1117	SHP-1117_orf02848	VP_RS23115	Vibrio parahaemolyticus RIMD 2210633	Nutritional/Metabolic factor
SHP-1117	SHP-1117_orf02849	VP_RS23110	Vibrio parahaemolyticus RIMD 2210633	Nutritional/Metabolic factor
SHP-1117	SHP-1117_orf02850	VP_RS23105	Vibrio parahaemolyticus RIMD 2210633	Nutritional/Metabolic factor
SHP-1117	SHP-1117_orf02851	VP_RS23100	Vibrio parahaemolyticus RIMD 2210633	Nutritional/Metabolic factor
SHP-1117	SHP-1117_orf02852	VP_RS23095	Vibrio parahaemolyticus RIMD 2210633	Nutritional/Metabolic factor
SHP-1117	SHP-1117_orf02853	VP_RS23090	Vibrio parahaemolyticus RIMD 2210633	Nutritional/Metabolic factor
SHP-1117	SHP-1117_orf02854	pvuA	Vibrio parahaemolyticus RIMD 2210633	Nutritional/Metabolic factor
SHP-1117	SHP-1117_orf02855	VP_RS23080	Vibrio parahaemolyticus RIMD 2210633	Nutritional/Metabolic factor
SHP-1117	SHP-1117_orf02856	VP_RS23075	Vibrio parahaemolyticus RIMD 2210633	Nutritional/Metabolic factor
SHP-1117	SHP-1117_orf02857	VP_RS23070	Vibrio parahaemolyticus RIMD 2210633	Nutritional/Metabolic factor
SHP-1117	SHP-1117_orf02858	fecE	Vibrio parahaemolyticus RIMD 2210633	Nutritional/Metabolic factor
SHP-1117	SHP-1117_orf02952	VP_RS22610	Vibrio parahaemolyticus RIMD 2210633	Biofilm
SHP-1117	SHP-1117_orf02953	motA	Vibrio parahaemolyticus RIMD 2210633	Biofilm
SHP-1117	SHP-1117_orf02954	lafS	Vibrio parahaemolyticus RIMD 2210633	Biofilm
SHP-1117	SHP-1117_orf02955	VP_RS22595	Vibrio parahaemolyticus RIMD 2210633	Biofilm
SHP-1117	SHP-1117_orf02956	VP_RS22590	Vibrio parahaemolyticus RIMD 2210633	Biofilm
SHP-1117	SHP-1117_orf02958	fliS	Vibrio parahaemolyticus RIMD 2210633	Biofilm
SHP-1117	SHP-1117_orf02959	fliD	Vibrio parahaemolyticus RIMD 2210633	Biofilm
SHP-1117	SHP-1117_orf02960	lafA	Vibrio parahaemolyticus RIMD 2210633	Biofilm
SHP-1117	SHP-1117_orf02962	flhA	Vibrio parahaemolyticus RIMD 2210633	Biofilm
SHP-1117	SHP-1117_orf02963	flhB	Vibrio parahaemolyticus RIMD 2210633	Biofilm
SHP-1117	SHP-1117_orf02964	fliR	Vibrio parahaemolyticus RIMD 2210633	Biofilm
SHP-1117	SHP-1117_orf02965	fliQ	Vibrio parahaemolyticus RIMD 2210633	Biofilm
SHP-1117	SHP-1117_orf02966	fliP	Vibrio parahaemolyticus RIMD 2210633	Biofilm
SHP-1117	SHP-1117_orf02967	fliN	Vibrio parahaemolyticus RIMD 2210633	Biofilm
SHP-1117	SHP-1117_orf02968	VP_RS22525	Vibrio parahaemolyticus RIMD 2210633	Biofilm
SHP-1117	SHP-1117_orf02969	VP_RS22520	Vibrio parahaemolyticus RIMD 2210633	Biofilm
SHP-1117	SHP-1117_orf02970	VP_RS22515	Vibrio parahaemolyticus RIMD 2210633	Biofilm
SHP-1117	SHP-1117_orf02971	fliE	Vibrio parahaemolyticus RIMD 2210633	Biofilm
SHP-1117	SHP-1117_orf02972	fliF	Vibrio parahaemolyticus RIMD 2210633	Biofilm
SHP-1117	SHP-1117_orf02974	VP_RS22495	Vibrio parahaemolyticus RIMD 2210633	Biofilm
SHP-1117	SHP-1117_orf02975	fliI	Vibrio parahaemolyticus RIMD 2210633	Biofilm
SHP-1117	SHP-1117_orf02976	fliJ	Vibrio parahaemolyticus RIMD 2210633	Biofilm
SHP-1117	SHP-1117_orf02995	VP_RS22400	Vibrio parahaemolyticus RIMD 2210633	Biofilm
SHP-1117	SHP-1117_orf02996	VP_RS22395	Vibrio parahaemolyticus RIMD 2210633	Biofilm
SHP-1117	SHP-1117_orf03041	hutR	Vibrio parahaemolyticus RIMD 2210633	Nutritional/Metabolic factor
SHP-1117	SHP-1117_orf03095	cpsJ	Vibrio parahaemolyticus RIMD 2210633	Immune modulation
SHP-1117	SHP-1117_orf03096	cpsI	Vibrio parahaemolyticus RIMD 2210633	Immune modulation
SHP-1117	SHP-1117_orf03097	cpsH	Vibrio parahaemolyticus RIMD 2210633	Immune modulation
SHP-1117	SHP-1117_orf03098	cpsG	Vibrio parahaemolyticus RIMD 2210633	Immune modulation
SHP-1117	SHP-1117_orf03099	cpsF	Vibrio parahaemolyticus RIMD 2210633	Immune modulation
SHP-1117	SHP-1117_orf03100	cpsE	Vibrio parahaemolyticus RIMD 2210633	Immune modulation
SHP-1117	SHP-1117_orf03102	cpsC	Vibrio parahaemolyticus RIMD 2210633	Immune modulation
SHP-1117	SHP-1117_orf03103	cpsB	Vibrio parahaemolyticus RIMD 2210633	Immune modulation
SHP-1117	SHP-1117_orf03104	cpsA	Vibrio parahaemolyticus RIMD 2210633	Immune modulation
SHP-1117	SHP-1117_orf03122	ospB	Vibrio parahaemolyticus RIMD 2210633	Effector delivery system
SHP-1117	SHP-1117_orf03127	vopC	Vibrio parahaemolyticus RIMD 2210633	Effector delivery system
SHP-1117	SHP-1117_orf03133	vopT	Vibrio parahaemolyticus RIMD 2210633	Effector delivery system
SHP-1117	SHP-1117_orf03136	VPA1331	Vibrio parahaemolyticus RIMD 2210633	Effector delivery system
SHP-1117	SHP-1117_orf03137	vtrA	Vibrio parahaemolyticus RIMD 2210633	Effector delivery system
SHP-1117	SHP-1117_orf03139	vscS2	Vibrio parahaemolyticus RIMD 2210633	Effector delivery system
SHP-1117	SHP-1117_orf03140	vopZ	Vibrio parahaemolyticus RIMD 2210633	Effector delivery system
SHP-1117	SHP-1117_orf03141	VP_RS21570	Vibrio parahaemolyticus RIMD 2210633	Effector delivery system
SHP-1117	SHP-1117_orf03142	vscN2	Vibrio parahaemolyticus RIMD 2210633	Effector delivery system
SHP-1117	SHP-1117_orf03143	vscC2	Vibrio parahaemolyticus RIMD 2210633	Effector delivery system
SHP-1117	SHP-1117_orf03144	VP_RS21585	Vibrio parahaemolyticus RIMD 2210633	Effector delivery system
SHP-1117	SHP-1117_orf03145	vscT2	Vibrio parahaemolyticus RIMD 2210633	Effector delivery system
SHP-1117	SHP-1117_orf03146	vscR2	Vibrio parahaemolyticus RIMD 2210633	Effector delivery system
SHP-1117	SHP-1117_orf03149	vopA/vopP	Vibrio parahaemolyticus RIMD 2210633	Effector delivery system
SHP-1117	SHP-1117_orf03150	VP_RS21620	Vibrio parahaemolyticus RIMD 2210633	Effector delivery system
SHP-1117	SHP-1117_orf03151	vscQ2	Vibrio parahaemolyticus RIMD 2210633	Effector delivery system
SHP-1117	SHP-1117_orf03152	VP_RS21630	Vibrio parahaemolyticus RIMD 2210633	Effector delivery system
SHP-1117	SHP-1117_orf03153	VP_RS21635	Vibrio parahaemolyticus RIMD 2210633	Effector delivery system
SHP-1117	SHP-1117_orf03154	VP_RS21640	Vibrio parahaemolyticus RIMD 2210633	Effector delivery system
SHP-1117	SHP-1117_orf03155	VPA1353	Vibrio parahaemolyticus RIMD 2210633	Effector delivery system
SHP-1117	SHP-1117_orf03156	vscU2	Vibrio parahaemolyticus RIMD 2210633	Effector delivery system
SHP-1117	SHP-1117_orf03157	vcrD2	Vibrio parahaemolyticus RIMD 2210633	Effector delivery system
SHP-1117	SHP-1117_orf03163	vopD2	Vibrio parahaemolyticus RIMD 2210633	Effector delivery system
SHP-1117	SHP-1117_orf03164	vopB2	Vibrio parahaemolyticus RIMD 2210633	Effector delivery system
SHP-1117	SHP-1117_orf03165	VP_RS21695	Vibrio parahaemolyticus RIMD 2210633	Effector delivery system
SHP-1117	SHP-1117_orf03167	VP_RS21705	Vibrio parahaemolyticus RIMD 2210633	Effector delivery system
SHP-1117	SHP-1117_orf03168	vscJ2	Vibrio parahaemolyticus RIMD 2210633	Effector delivery system
SHP-1117	SHP-1117_orf03171	vopL	Vibrio parahaemolyticus RIMD 2210633	Effector delivery system
SHP-1117	SHP-1117_orf03181	tdh	Vibrio parahaemolyticus RIMD 2210633	Exotoxin
SHP-1117	SHP-1117_orf03783	epsM	Vibrio parahaemolyticus RIMD 2210633	Effector delivery system
SHP-1117	SHP-1117_orf03784	epsL	Vibrio parahaemolyticus RIMD 2210633	Effector delivery system
SHP-1117	SHP-1117_orf03785	epsK	Vibrio parahaemolyticus RIMD 2210633	Effector delivery system
SHP-1117	SHP-1117_orf03786	epsJ	Vibrio parahaemolyticus RIMD 2210633	Effector delivery system
SHP-1117	SHP-1117_orf03787	epsI	Vibrio parahaemolyticus RIMD 2210633	Effector delivery system
SHP-1117	SHP-1117_orf03788	epsH	Vibrio parahaemolyticus RIMD 2210633	Effector delivery system
SHP-1117	SHP-1117_orf03789	epsG	Vibrio parahaemolyticus RIMD 2210633	Effector delivery system
SHP-1117	SHP-1117_orf03790	epsF	Vibrio parahaemolyticus RIMD 2210633	Effector delivery system
SHP-1117	SHP-1117_orf03791	epsE	Vibrio parahaemolyticus RIMD 2210633	Effector delivery system
SHP-1117	SHP-1117_orf03792	epsD	Vibrio parahaemolyticus RIMD 2210633	Effector delivery system
SHP-1117	SHP-1117_orf03793	epsC	Vibrio parahaemolyticus RIMD 2210633	Effector delivery system
SHP-1117	SHP-1117_orf04162	motY	Vibrio parahaemolyticus RIMD 2210633	Motility
SHP-1117	SHP-1117_orf04269	cheW	Vibrio parahaemolyticus RIMD 2210633	Motility
SHP-1117	SHP-1117_orf04272	cheB	Vibrio parahaemolyticus RIMD 2210633	Motility
SHP-1117	SHP-1117_orf04273	cheA	Vibrio parahaemolyticus RIMD 2210633	Motility
SHP-1117	SHP-1117_orf04274	cheZ	Vibrio parahaemolyticus RIMD 2210633	Motility
SHP-1117	SHP-1117_orf04275	cheY	Vibrio parahaemolyticus RIMD 2210633	Motility
SHP-1117	SHP-1117_orf04276	fliA	Vibrio parahaemolyticus RIMD 2210633	Motility
SHP-1117	SHP-1117_orf04278	flhF	Vibrio parahaemolyticus RIMD 2210633	Motility
SHP-1117	SHP-1117_orf04284	fliO	Vibrio parahaemolyticus RIMD 2210633	Motility
SHP-1117	SHP-1117_orf04286	fliM	Vibrio parahaemolyticus RIMD 2210633	Motility
SHP-1117	SHP-1117_orf04287	fliL	Vibrio parahaemolyticus RIMD 2210633	Motility
SHP-1117	SHP-1117_orf04288	fliK	Vibrio parahaemolyticus RIMD 2210633	Motility
SHP-1117	SHP-1117_orf04291	fliH	Vibrio parahaemolyticus RIMD 2210633	Motility
SHP-1117	SHP-1117_orf04292	fliG	Vibrio parahaemolyticus RIMD 2210633	Motility
SHP-1117	SHP-1117_orf04295	fleR/flrC	Vibrio parahaemolyticus RIMD 2210633	Motility
SHP-1117	SHP-1117_orf04296	fleS/flrB	Vibrio parahaemolyticus RIMD 2210633	Motility
SHP-1117	SHP-1117_orf04297	flrA	Vibrio parahaemolyticus RIMD 2210633	Motility
SHP-1117	SHP-1117_orf04299	flaI	Vibrio parahaemolyticus RIMD 2210633	Motility
SHP-1117	SHP-1117_orf04301	flaG	Vibrio parahaemolyticus RIMD 2210633	Motility
SHP-1117	SHP-1117_orf04302	flaB	Vibrio parahaemolyticus RIMD 2210633	Motility
SHP-1117	SHP-1117_orf04348	motB	Vibrio parahaemolyticus RIMD 2210633	Motility
SHP-1117	SHP-1117_orf01636	vcrD	Vibrio parahaemolyticus RIMD 2210633	Effector delivery system
SHP-1117	SHP-1117_orf02997	VP_RS22390	Vibrio parahaemolyticus RIMD 2210633	Biofilm
SHP-1117	SHP-1117_orf00172	scrG	Vibrio parahaemolyticus RIMD 2210633	Biofilm
SHP-1117	SHP-1117_orf02973	VP_RS22500	Vibrio parahaemolyticus RIMD 2210633	Biofilm
SHP-1117	SHP-1117_orf01631	vopN	Vibrio parahaemolyticus RIMD 2210633	Effector delivery system
SHP-1117	SHP-1117_orf04277	fleN/flhG	Vibrio parahaemolyticus RIMD 2210633	Motility
SHP-1117	SHP-1117_orf02611	mshM	Vibrio parahaemolyticus RIMD 2210633	Adherence
SHP-1117	SHP-1117_orf01611	vscK	Vibrio parahaemolyticus RIMD 2210633	Effector delivery system
SHP-1117	SHP-1117_orf03782	epsN	Vibrio parahaemolyticus RIMD 2210633	Effector delivery system
SHP-1117	SHP-1117_orf02401	VP_RS16595	Vibrio parahaemolyticus RIMD 2210633	Biofilm
SHP-1117	SHP-1117_orf02603	mshC	Vibrio parahaemolyticus RIMD 2210633	Adherence
SHP-1117	SHP-1117_orf02957	VP_RS22585	Vibrio parahaemolyticus RIMD 2210633	Biofilm
SHP-1117	SHP-1117_orf04547	VV1_RS07215	Vibrio vulnificus CMCP6	Adherence
SHP-1117	SHP-1117_orf04546	VV1_RS07220	Vibrio vulnificus CMCP6	Adherence
SHP-1117	SHP-1117_orf00762	flgO	Vibrio cholerae O1 biovar El Tor str. N16961	Motility
SHP-1117	SHP-1117_orf01901	VV1_RS15610	Vibrio vulnificus CMCP6	Adherence
SHP-1117	SHP-1117_orf02164	ati1	Aeromonas salmonicida subsp. salmonicida A449	Effector delivery system
SHP-1117	SHP-1117_orf04334	IlpA	Vibrio vulnificus YJ016	Adherence
SHP-1117	SHP-1117_orf03696	wcaJ	Vibrio vulnificus YJ016	Immune modulation
SHP-1117	SHP-1117_orf00761	flgP	Vibrio cholerae O1 biovar El Tor str. N16961	Motility
SHP-1117	SHP-1117_orf02256	huvZ	Listonella anguillarum H775-3	Nutritional/Metabolic factor
SHP-1117	SHP-1117_orf00818	gmhA/lpcA	Haemophilus influenzae PittGG	Immune modulation
SHP-1117	SHP-1117_orf03704	rmlA	Vibrio fischeri ES114	Immune modulation
SHP-1117	SHP-1117_orf00781	kdsA	Haemophilus influenzae 86-028NP	Immune modulation
SHP-1117	SHP-1117_orf03368	VV1_RS06560	Vibrio vulnificus CMCP6	Adherence
SHP-1117	SHP-1117_orf00704	fur	Salmonella enterica subsp. enterica serovar Typhimurium str. LT2	Regulation
SHP-1117	SHP-1117_orf01508	tufA	Francisella philomiragia subsp. philomiragia ATCC 25017	Adherence
SHP-1117	SHP-1117_orf03691	ugd	Klebsiella oxytoca E718	Immune modulation
SHP-1117	SHP-1117_orf02161	katB	Legionella pneumophila subsp. pneumophila str. Philadelphia 1	Stress survival
SHP-1117	SHP-1117_orf03730	ABZJ_RS06230	Acinetobacter baumannii MDR-ZJ06	Immune modulation
SHP-1117	SHP-1117_orf03390	clpV	Klebsiella oxytoca E718	Effector delivery system
SHP-1117	SHP-1117_orf04105	flmH	Aeromonas hydrophila ML09-119	Motility
SHP-1117	SHP-1117_orf01521	hemE	Haemophilus somnus 129PT	Nutritional/Metabolic factor
SHP-1117	SHP-1117_orf01071	csrA	Legionella pneumophila subsp. pneumophila str. Philadelphia 1	Regulation
SHP-1117	SHP-1117_orf02257	huvX	Listonella anguillarum H775-3	Nutritional/Metabolic factor
SHP-1117	SHP-1117_orf03705	rmlB	Vibrio fischeri ES114	Immune modulation
SHP-1117	SHP-1117_orf03354	pgi	Haemophilus influenzae 86-028NP	Immune modulation
SHP-1117	SHP-1117_orf01078	rpoS	Salmonella enterica subsp. enterica serovar Typhimurium str. LT2	Regulation
SHP-1117	SHP-1117_orf03370	pilO	Vibrio vulnificus CMCP6	Adherence
SHP-1117	SHP-1117_orf02907	wza	Vibrio vulnificus CMCP6	Immune modulation
SHP-1117	SHP-1117_orf03089	katA	Neisseria gonorrhoeae NCCP11945	Stress survival
SHP-1117	SHP-1117_orf01423	htpB	Legionella pneumophila str. Paris	Adherence
SHP-1117	SHP-1117_orf02263	huvC	Listonella anguillarum H775-3	Nutritional/Metabolic factor
SHP-1117	SHP-1117_orf00993	ompU	Vibrio vulnificus CMCP6	Adherence
SHP-1117	SHP-1117_orf03479	lpxC	Haemophilus influenzae Rd KW20	Immune modulation
SHP-1117	SHP-1117_orf03692	wbfY	Vibrio fischeri ES114	Immune modulation
SHP-1117	SHP-1117_orf00764	flgT	Vibrio cholerae O1 biovar El Tor str. N16961	Motility
SHP-1117	SHP-1117_orf02264	huvD	Listonella anguillarum H775-3	Nutritional/Metabolic factor
SHP-1117	SHP-1117_orf03818	hemB	Haemophilus somnus 2336	Nutritional/Metabolic factor
SHP-1117	SHP-1117_orf01904	VV1_RS15595	Vibrio vulnificus CMCP6	Adherence
SHP-1117	SHP-1117_orf03713	rfaD	Haemophilus influenzae Rd KW20	Immune modulation
SHP-1117	SHP-1117_orf02905	wzc	Vibrio vulnificus YJ016	Immune modulation
SHP-1117	SHP-1117_orf00987	mrsA/glmM	Haemophilus somnus 129PT	Immune modulation
SHP-1117	SHP-1117_orf03371	VV1_RS06545	Vibrio vulnificus CMCP6	Adherence
SHP-1117	SHP-1117_orf00149	tssC	Pseudomonas entomophila L48	Effector delivery system
SHP-1117	SHP-1117_orf03369	VV1_RS06555	Vibrio vulnificus CMCP6	Adherence
SHP-1117	SHP-1117_orf00557	nueA	Aeromonas hydrophila ML09-119	Motility
SHP-1117	SHP-1117_orf02911	gbpA	Vibrio cholerae O1 biovar El Tor str. N16961	Adherence
SHP-1117	SHP-1117_orf01001	hemL	Haemophilus somnus 129PT	Nutritional/Metabolic factor
SHP-1117	SHP-1117_orf01549	pilW	Vibrio vulnificus CMCP6	Adherence
SHP-1117	SHP-1117_orf02906	wzb	Vibrio vulnificus YJ016	Immune modulation
SHP-1117	SHP-1117_orf02262	huvB	Listonella anguillarum H775-3	Nutritional/Metabolic factor
SHP-1117	SHP-1117_orf03693	ABBFA_RS17125	Acinetobacter baumannii AB307-0294	Immune modulation
SHP-1117	SHP-1117_orf03101	cpsD	Vibrio vulnificus CMCP6	Immune modulation
SHP-1117	SHP-1117_orf01480	vfr	Pseudomonas aeruginosa PAO1	Adherence
SHP-1117	SHP-1117_orf01019	hitA	Haemophilus somnus 2336	Nutritional/Metabolic factor
SHP-1117	SHP-1117_orf03729	ABTW07_0084	Acinetobacter baumannii TCDC-AB0715	Immune modulation
SHP-1117	SHP-1117_orf03363	rpe	Francisella philomiragia subsp. philomiragia ATCC 25017	Immune modulation
SHP-1117	SHP-1117_orf03518	rfaE	Haemophilus influenzae Rd KW20	Immune modulation
SHP-1117	SHP-1117_orf01103	algU	Pseudomonas stutzeri A1501	Biofilm
SHP-1117	SHP-1117_orf01900	VV1_RS15615	Vibrio vulnificus CMCP6	Adherence
SHP-1117	SHP-1117_orf04003	gacA	Pseudomonas putida W619	Regulation
SHP-1117	SHP-1117_orf04167	sodB	Legionella pneumophila subsp. pneumophila str. Philadelphia 1	Stress survival
SHP-1117	SHP-1117_orf03810	hemN	Haemophilus somnus 2336	Nutritional/Metabolic factor
SHP-1117	SHP-1117_orf00560	msbA	Haemophilus influenzae PittEE	Immune modulation
SHP-1117	SHP-1117_orf00459	acrB	Klebsiella variicola At-22	Antimicrobial activity/Competitive advantage
SHP-1117	SHP-1117_orf04104	acpXL	Brucella melitensis bv. 1 str. 16M	Immune modulation
SHP-1117	SHP-1117_orf04380	VV1_RS01705	Vibrio vulnificus CMCP6	Adherence
SHP-1117	SHP-1117_orf03734	lgtF	Haemophilus influenzae 86-028NP	Immune modulation
SHP-1117	SHP-1117_orf04271	B565_RS05765	Aeromonas veronii B565	Motility
SHP-1117	SHP-1117_orf04464	ASA_RS04230	Aeromonas salmonicida subsp. salmonicida A449	Exotoxin
SHP-1117	SHP-1117_orf01750	galE	Haemophilus influenzae 86-028NP	Immune modulation
SHP-1117	SHP-1117_orf00622	clpP	Listeria monocytogenes EGD-e	Stress survival
SHP-1117	SHP-1117_orf03728	neuC	Pseudomonas aeruginosa PA7	Immune modulation
SHP-1117	SHP-1117_orf00839	lpxD	Haemophilus somnus 2336	Immune modulation
SHP-1117	SHP-1117_orf04076	A225_RS19005	Klebsiella oxytoca E718	Immune modulation
SHP-1117	SHP-1117_orf02230	icl	Mycobacterium avium 104	Others
SHP-1117	SHP-1117_orf03527	VV1_RS03010	Vibrio vulnificus CMCP6	Effector delivery system
SHP-1117	SHP-1117_orf04486	hemC	Haemophilus somnus 2336	Nutritional/Metabolic factor
SHP-1117	SHP-1117_orf04382	dnaK	Chlamydia trachomatis D/UW-3/CX	Adherence
SHP-1117	SHP-1117_orf03173	acfD	Vibrio cholerae O1 biovar El Tor str. N16961	Others
SHP-1117	SHP-1117_orf01087	eno	Streptococcus pneumoniae D39	Exoenzyme
SHP-1117	SHP-1117_orf02578	rpoN	Pseudomonas aeruginosa PAO1	Adherence
SHP-1117	SHP-1117_orf00158	hcpA	Pseudomonas fluorescens Pf0-1	Effector delivery system
SHP-1117	SHP-1117_orf04553	orfM	Haemophilus ducreyi 35000HP	Immune modulation
SHP-1117	SHP-1117_orf00837	lpxA	Haemophilus somnus 129PT	Immune modulation
SHP-1117	SHP-1117_orf01899	VV1_RS15620	Vibrio vulnificus CMCP6	Adherence
SHP-1117	SHP-1117_orf03712	wbfB	Vibrio fischeri ES114	Immune modulation
SHP-1117	SHP-1117_orf03473	carB	Francisella cf. tularensis subsp. novicida 3523	Nutritional/Metabolic factor
SHP-1117	SHP-1117_orf03372	pilM	Vibrio vulnificus CMCP6	Adherence
SHP-1117	SHP-1117_orf03720	PSPA7_RS30430	Pseudomonas aeruginosa PA7	Immune modulation
SHP-1117	SHP-1117_orf01898	VV1_RS15625	Vibrio vulnificus CMCP6	Adherence
SHP-1117	SHP-1117_orf03539	sigA/rpoV	Mycobacterium smegmatis str. MC2 155	Regulation
SHP-1117	SHP-1117_orf01591	gndA	Klebsiella pneumoniae subsp. pneumoniae MGH 78578	Immune modulation
SHP-1117	SHP-1117_orf00836	lpxB	Haemophilus somnus 2336	Immune modulation
SHP-1117	SHP-1117_orf03698	rfbC	Klebsiella pneumoniae subsp. pneumoniae MGH 78578	Immune modulation
SHP-1117	SHP-1117_orf01902	VV1_RS15605	Vibrio vulnificus CMCP6	Adherence
SHP-1117	SHP-1117_orf01268	tssB	Agrobacterium tumefaciens str. C58	Effector delivery system
SHP-1117	SHP-1117_orf00150	vipA/mglA	Vibrio cholerae O1 biovar El Tor str. N16961	Effector delivery system
SHP-1117	SHP-1117_orf03169	PAU_RS17160	Photorhabdus asymbiotica subsp. asymbiotica ATCC 43949	Effector delivery system
SHP-1117	SHP-1117_orf02211	ndk	Mycobacterium gilvum PYR-GCK	Immune modulation
SHP-1117	SHP-1117_orf03634	cysC1	Pseudomonas syringae pv. phaseolicola 1448A	Exotoxin
SHP-1117	SHP-1117_orf04399	hemG	Haemophilus somnus 2336	Nutritional/Metabolic factor
SHP-1117	SHP-1117_orf00323	CBUG_RS08820	Coxiella burnetii CbuG_Q212	Effector delivery system
SHP-1117	SHP-1117_orf03537	CBU_1594	Coxiella burnetii RSA 493	Effector delivery system
SHP-1117	SHP-1117_orf00838	fabZ	Bartonella tribocorum CIP 105476	Immune modulation
SHP-1117	SHP-1117_orf01686	BJE04_RS21750	Vibrio vulnificus YJ016	Nutritional/Metabolic factor
SHP-1117	SHP-1117_orf04444	lpxA/glmU	Francisella cf. tularensis subsp. novicida 3523	Immune modulation
SHP-1117	SHP-1117_orf03725	ABSDF_RS00350	Acinetobacter baumannii SDF	Immune modulation
SHP-1117	SHP-1117_orf03727	neuB2	Campylobacter jejuni subsp. jejuni NCTC 11168	Motility
SHP-1117	SHP-1117_orf04262	ccmF	Legionella longbeachae NSW150	Nutritional/Metabolic factor
SHP-1117	SHP-1117_orf01973	pdhB	Mycoplasma mobile 163K	Adherence
SHP-1117	SHP-1117_orf02994	sodCI	Salmonella enterica subsp. enterica serovar Typhimurium str. LT2	Stress survival
SHP-1117	SHP-1117_orf00159	tssH	Pseudomonas fluorescens Pf0-1	Effector delivery system
SHP-1117	SHP-1117_orf01018	hitB	Haemophilus somnus 2336	Nutritional/Metabolic factor
SHP-1117	SHP-1117_orf04139	oppF	Mycoplasma mycoides subsp. mycoides SC str. PG1	Immune modulation
SHP-1117	SHP-1117_orf01905	VV1_RS15590	Vibrio vulnificus CMCP6	Adherence
SHP-1117	SHP-1117_orf04090	PA3349	Pseudomonas aeruginosa PAO1	Motility
SHP-1117	SHP-1117_orf03690	hasC	Bacillus anthracis str. Ames Ancestor	Immune modulation
SHP-1117	SHP-1117_orf03804	glnA1	Mycobacterium gilvum PYR-GCK	Nutritional/Metabolic factor
SHP-1117	SHP-1117_orf00215	sugC	Mycobacterium abscessus ATCC 19977	Nutritional/Metabolic factor
SHP-1117	SHP-1117_orf03999	pvdH	Pseudomonas putida F1	Nutritional/Metabolic factor
SHP-1117	SHP-1117_orf00380	algB	Pseudomonas aeruginosa PAO1	Biofilm
SHP-1117	SHP-1117_orf00544	YPA_RS10790	Yersinia pestis Antiqua	Immune modulation
SHP-1117	SHP-1117_orf02620	galU	Bacillus cereus ATCC 14579	Immune modulation
SHP-1117	SHP-1117_orf00437	bioB	Francisella philomiragia subsp. philomiragia ATCC 25017	Nutritional/Metabolic factor
SHP-1117	SHP-1117_orf02574	kpsF	Campylobacter jejuni subsp. jejuni 81-176	Immune modulation
SHP-1117	SHP-1117_orf01895	VV1_RS15640	Vibrio vulnificus CMCP6	Adherence
SHP-1117	SHP-1117_orf01017	hitC	Haemophilus somnus 129PT	Nutritional/Metabolic factor
SHP-1117	SHP-1117_orf03147	PAU_RS17215	Photorhabdus asymbiotica subsp. asymbiotica ATCC 43949	Effector delivery system
SHP-1117	SHP-1117_orf00713	hemH	Haemophilus influenzae PittEE	Nutritional/Metabolic factor
SHP-1117	SHP-1117_orf03715	waaF	Pseudomonas aeruginosa PAO1	Immune modulation
SHP-1117	SHP-1117_orf00786	hemA	Haemophilus somnus 129PT	Nutritional/Metabolic factor
SHP-1117	SHP-1117_orf04203	plr/gapA	Streptococcus agalactiae A909	Adherence
SHP-1117	SHP-1117_orf04542	LPG_RS14840	Legionella pneumophila subsp. pneumophila str. Philadelphia 1	Effector delivery system
SHP-1117	SHP-1117_orf04065	narH	Mycobacterium sp. JDM601	Nutritional/Metabolic factor
SHP-1117	SHP-1117_orf04330	wcbN	Burkholderia pseudomallei K96243	Immune modulation
SHP-1117	SHP-1117_orf00739	flaD	Vibrio cholerae O1 biovar El Tor str. N16961	Motility
SHP-1117	SHP-1117_orf03474	carA	Francisella sp. TX077308	Nutritional/Metabolic factor
SHP-1117	SHP-1117_orf04170	lap	Listeria innocua Clip11262	Adherence
SHP-1117	SHP-1117_orf00460	acrA	Klebsiella pneumoniae subsp. pneumoniae HS11286	Antimicrobial activity/Competitive advantage
SHP-1117	SHP-1117_orf02417	PSPTO_RS07240	Pseudomonas syringae pv. tomato str. DC3000	Effector delivery system
SHP-1117	SHP-1117_orf00559	lpxK	Haemophilus influenzae Rd KW20	Immune modulation
SHP-1117	SHP-1117_orf03733	opsX/rfaC	Haemophilus influenzae Rd KW20	Immune modulation
SHP-1117	SHP-1117_orf04207	ASA_RS16545	Aeromonas salmonicida subsp. salmonicida A449	Nutritional/Metabolic factor
SHP-1117	SHP-1117_orf00617	PM_RS08640	Pasteurella multocida subsp. multocida str. Pm70	Adherence
SHP-1117	SHP-1117_orf01033	panC	Mycobacterium smegmatis str. MC2 155	Nutritional/Metabolic factor
SHP-1117	SHP-1117_orf02466	STU_RS19955	Streptococcus thermophilus LMG 18311	Immune modulation
SHP-1117	SHP-1117_orf04265	ccmC	Legionella longbeachae NSW150	Nutritional/Metabolic factor
SHP-1117	SHP-1117_orf00845	cpsA/uppS	Enterococcus faecium Aus0004	Immune modulation
SHP-1117	SHP-1117_orf02563	pyrB	Francisella tularensis subsp. holarctica FTNF002-00	Nutritional/Metabolic factor
SHP-1117	SHP-1117_orf01874	hap/vvp	Vibrio vulnificus YJ016	Exoenzyme
SHP-1117	SHP-1117_orf02070	mip	Legionella pneumophila subsp. pneumophila str. Philadelphia 1	Post-translational modification
SHP-1117	SHP-1117_orf00404	lpxH	Haemophilus somnus 129PT	Immune modulation
SHP-1117	SHP-1117_orf03731	kdkA	Haemophilus influenzae 86-028NP	Immune modulation
SHP-1117	SHP-1117_orf00098	FTN_RS06255	Francisella novicida U112	Immune modulation
SHP-1117	SHP-1117_orf00985	rimP	Coxiella burnetii CbuG_Q212	Effector delivery system
SHP-1117	SHP-1117_orf03218	bfmR	Acinetobacter baumannii 1656-2	Regulation
SHP-1117	SHP-1117_orf01335	hpt	Listeria monocytogenes Finland 1998	Nutritional/Metabolic factor
SHP-1117	SHP-1117_orf01555	htrB	Haemophilus influenzae 86-028NP	Immune modulation
SHP-1117	SHP-1117_orf04263	ccmE	Legionella longbeachae NSW150	Nutritional/Metabolic factor
SHP-1117	SHP-1117_orf01275	clpV1	Pseudomonas mendocina ymp	Effector delivery system
SHP-1117	SHP-1117_orf00844	cpsB/cdsA	Enterococcus faecalis V583	Immune modulation
SHP-1117	SHP-1117_orf03913	clbS	Klebsiella pneumoniae subsp. pneumoniae 1084	Exotoxin
SHP-1117	SHP-1117_orf01896	VV1_RS15635	Vibrio vulnificus CMCP6	Adherence
SHP-1117	SHP-1117_orf04379	VV1_RS01700	Vibrio vulnificus CMCP6	Adherence
SHP-1117	SHP-1117_orf01947	gacS	Pseudomonas aeruginosa PA7	Regulation
SHP-1117	SHP-1117_orf01319	iutA	Klebsiella pneumoniae subsp. rhinoscleromatis SB3432	Nutritional/Metabolic factor
SHP-1117	SHP-1117_orf03697	BJAB07104_RS00510	Acinetobacter baumannii BJAB07104	Immune modulation
SHP-1117	SHP-1117_orf01205	letS	Legionella pneumophila str. Corby	Regulation
SHP-1117	SHP-1117_orf04012	mbtI	Mycobacterium tuberculosis str. Haarlem/NITR202	Nutritional/Metabolic factor
SHP-1117	SHP-1117_orf02562	argK	Pseudomonas syringae pv. phaseolicola 1448A	Exotoxin
SHP-1117	SHP-1117_orf01759	CBUD_RS09115	Coxiella burnetii Dugway 5J108-111	Effector delivery system
SHP-1117	SHP-1117_orf03714	msbB	Haemophilus influenzae PittGG	Immune modulation
SHP-1117	SHP-1117_orf04116	vpsU	Vibrio cholerae O1 biovar El Tor str. N16961	Biofilm
SHP-1117	SHP-1117_orf03510	algW	Pseudomonas fluorescens Pf0-1	Biofilm
SHP-1117	SHP-1117_orf02142	adeG	Acinetobacter baumannii D1279779	Biofilm
SHP-1117	SHP-1117_orf02468	msrA/BpilB	Neisseria lactamica 020-06	Stress survival
SHP-1117	SHP-1117_orf03517	tolC	Yersinia pestis CO92	Nutritional/Metabolic factor
SHP-1117	SHP-1117_orf03716	waaA	Pseudomonas aeruginosa PAO1	Immune modulation
SHP-1117	SHP-1117_orf02036	hopJ1	Pseudomonas syringae pv. syringae B728a	Effector delivery system
SHP-1117	SHP-1117_orf03061	csgD	Salmonella enterica subsp. enterica serovar Paratyphi A str. ATCC 9150	Adherence
SHP-1117	SHP-1117_orf01566	CV_RS12900	Chromobacterium violaceum ATCC 12472	Effector delivery system
SHP-1117	SHP-1117_orf00680	feoB	Legionella longbeachae NSW150	Nutritional/Metabolic factor
SHP-1117	SHP-1117_orf00530	clpE	Listeria monocytogenes EGD-e	Stress survival
SHP-1117	SHP-1117_orf02831	MGA_RS01700	Mycoplasma gallisepticum str. R(low)	Adherence
SHP-1117	SHP-1117_orf00815	purM	Francisella sp. TX077308	Nutritional/Metabolic factor
SHP-1117	SHP-1117_orf00415	pilR	Pseudomonas mendocina ymp	Adherence
SHP-1117	SHP-1117_orf02097	ROD_RS25695	Citrobacter rodentium ICC168	Adherence
SHP-1117	SHP-1117_orf00771	ctpV	Mycobacterium indicus pranii MTCC 9506	Nutritional/Metabolic factor
SHP-1117	SHP-1117_orf04423	tcyJ	Escherichia coli O157:H7 str. EDL933	Motility
SHP-1117	SHP-1117_orf00842	mucP	Pseudomonas aeruginosa PA7	Biofilm
SHP-1117	SHP-1117_orf02585	LPG_RS00105	Legionella pneumophila subsp. pneumophila str. Philadelphia 1	Effector delivery system
SHP-1117	SHP-1117_orf01090	relA	Legionella pneumophila str. Lens	Regulation
SHP-1117	SHP-1117_orf00147	vasA	Vibrio cholerae O1 biovar El Tor str. N16961	Effector delivery system
SHP-1117	SHP-1117_orf00663	hopAJ2	Pseudomonas syringae pv. tomato str. DC3000	Effector delivery system
SHP-1117	SHP-1117_orf03071	fepC	Klebsiella oxytoca E718	Nutritional/Metabolic factor
SHP-1117	SHP-1117_orf03591	leuD	Mycobacterium smegmatis JS623	Nutritional/Metabolic factor
SHP-1117	SHP-1117_orf04414	LPG_RS11000	Legionella pneumophila subsp. pneumophila str. Philadelphia 1	Stress survival
SHP-1117	SHP-1117_orf00361	fleQ	Legionella pneumophila subsp. pneumophila str. Philadelphia 1	Motility
SHP-1117	SHP-1117_orf01897	VV1_RS15630	Vibrio vulnificus CMCP6	Adherence
SHP-1117	SHP-1117_orf01927	acfA	Vibrio cholerae O1 biovar El Tor str. N16961	Others
SHP-1117	SHP-1117_orf01377	regX3	Mycobacterium abscessus ATCC 19977	Regulation
SHP-1117	SHP-1117_orf00973	papR	Bacillus thuringiensis serovar konkukian str. 97-27	Biofilm
SHP-1117	SHP-1117_orf00137	atsA	Aeromonas hydrophila subsp. hydrophila ATCC 7966	Effector delivery system
SHP-1117	SHP-1117_orf00240	YPO_RS02415	Yersinia pestis CO92	Nutritional/Metabolic factor
SHP-1117	SHP-1117_orf01261	tssJ	Pseudomonas syringae pv. tomato str. DC3000	Effector delivery system
SHP-1117	SHP-1117_orf04395	virF	Shigella flexneri 2a str. 301	Regulation
SHP-1117	SHP-1117_orf01266	pppA	Pseudomonas aeruginosa UCBPP-PA14	Effector delivery system
SHP-1117	SHP-1117_orf02080	manB/yhxB	Haemophilus ducreyi 35000HP	Immune modulation
SHP-1117	SHP-1117_orf03063	YPO_RS20735	Yersinia pestis CO92	Nutritional/Metabolic factor
SHP-1117	SHP-1117_orf01526	ML_RS08565	Mycobacterium leprae TN	Adherence
SHP-1117	SHP-1117_orf00498	tar	Escherichia coli O157:H7 str. EDL933	Motility
SHP-1117	SHP-1117_orf00342	mprA	Mycobacterium sp. KMS	Regulation
SHP-1117	SHP-1117_orf01441	STU_RS14610	Streptococcus thermophilus LMG 18311	Immune modulation
SHP-1117	SHP-1117_orf04267	ccmA	Legionella longbeachae NSW150	Nutritional/Metabolic factor
SHP-1117	SHP-1117_orf04485	hemD	Haemophilus somnus 129PT	Nutritional/Metabolic factor
SHP-1117	SHP-1117_orf03737	kdtB	Helicobacter pylori 26695	Immune modulation
SHP-1117	SHP-1117_orf00286	PFL_RS09460	Pseudomonas fluorescens Pf-5	Adherence
SHP-1117	SHP-1117_orf01136	qbsC	Pseudomonas fluorescens ATCC 17400	Nutritional/Metabolic factor
SHP-1117	SHP-1117_orf03004	PA4653	Pseudomonas aeruginosa PAO1	Biofilm
SHP-1117	SHP-1117_orf00073	EFMU0317_RS16950	Enterococcus faecium U0317	Adherence
SHP-1117	SHP-1117_orf02253	prsA2	Listeria innocua Clip11262	Post-translational modification
SHP-1117	SHP-1117_orf01574	fbpC	Neisseria meningitidis M01-240149	Nutritional/Metabolic factor
SHP-1117	SHP-1117_orf00410	hisH2	Pseudomonas aeruginosa PAO1	Immune modulation
SHP-1117	SHP-1117_orf01579	DDA3937_RS07710	Dickeya dadantii 3937	Nutritional/Metabolic factor
SHP-1117	SHP-1117_orf03325	dep/capD	Bacillus subtilis subsp. subtilis str. 168	Immune modulation
SHP-1117	SHP-1117_orf04388	recN	Neisseria lactamica 020-06	Stress survival
SHP-1117	SHP-1117_orf02829	ahpC	Mycobacterium indicus pranii MTCC 9506	Stress survival
SHP-1117	SHP-1117_orf01416	lisR	Listeria monocytogenes EGD-e	Regulation
SHP-1117	SHP-1117_orf02660	CBUK_RS04750	Coxiella burnetii CbuK_Q154	Effector delivery system
SHP-1117	SHP-1117_orf04103	kasB	Mycobacterium tuberculosis RGTB327	Nutritional/Metabolic factor
SHP-1117	SHP-1117_orf04236	tapV	Aeromonas veronii B565	Adherence
SHP-1117	SHP-1117_orf00983	tuf	Mycoplasma penetrans HF-2	Adherence
SHP-1117	SHP-1117_orf04266	ccmB	Legionella pneumophila subsp. pneumophila str. Philadelphia 1	Nutritional/Metabolic factor
SHP-1117	SHP-1117_orf03230	usp	Escherichia coli APEC O1	Exotoxin
SHP-1117	SHP-1117_orf02866	glgX	Chlamydia trachomatis D/UW-3/CX	Effector delivery system
SHP-1117	SHP-1117_orf03724	ABTW07_0089	Acinetobacter baumannii TCDC-AB0715	Immune modulation
SHP-1117	SHP-1117_orf01886	fimZ	Salmonella enterica subsp. enterica serovar Typhimurium str. LT2	Adherence
SHP-1117	SHP-1117_orf00403	slrA	Streptococcus pneumoniae CGSP14	Adherence
SHP-1117	SHP-1117_orf00211	colA	Clostridium botulinum F str. Langeland	Exoenzyme
SHP-1117	SHP-1117_orf04132	CD0873	Clostridium difficile 630	Adherence
SHP-1117	SHP-1117_orf03509	mucD	Pseudomonas aeruginosa PAO1	Biofilm
SHP-1117	SHP-1117_orf02489	fleR	Pseudomonas putida KT2440	Motility
SHP-1117	SHP-1117_orf01506	birA	Francisella sp. TX077308	Nutritional/Metabolic
SHP-1117	SHP-1117_orf02243	senX3	Mycobacterium gilvum Spyr1	Regulation
SHP-1117	SHP-1117_orf02742	SAUSA300_RS00840	Staphylococcus aureus subsp. aureus USA300_FPR3757	Immune modulation
SHP-1117	SHP-1117_orf00139	hsiJ1	Pseudomonas mendocina ymp	Effector delivery system
SHP-1117	SHP-1117_orf02020	acfB	Vibrio cholerae O1 biovar El Tor str. N16961	Others
SHP-1117	SHP-1117_orf02118	hilD	Salmonella enterica subsp. arizonae serovar 62:z4,z23:-- str. RSK2980	Effector delivery system
SHP-1117	SHP-1117_orf02459	ptxR	Pseudomonas aeruginosa PAO1	Nutritional/Metabolic factor
SHP-1117	SHP-1117_orf03630	tagT	Pseudomonas aeruginosa PA7	Effector delivery system
SHP-1117	SHP-1117_orf04020	fadD13	Mycobacterium sp. JDM601	Immune modulation
SHP-1117	SHP-1117_orf02011	bfpT	Escherichia coli B171	Regulation
SHP-1117	SHP-1117_orf01094	pdxJ	Helicobacter pylori 26695	Motility
SHP-1117	SHP-1117_orf01425	mgtC	Salmonella enterica subsp. arizonae serovar 62:z4,z23:-- str. RSK2980	Nutritional/Metabolic factor
SHP-1117	SHP-1117_orf00338	bcr	Bordetella pertussis Tohama I	Nutritional/Metabolic factor
SHP-1117	SHP-1117_orf03214	lptA	Neisseria gonorrhoeae NCCP11945	Post-translational modification
SHP-1117	SHP-1117_orf00968	coxH2/rimL	Coxiella burnetii RSA 493	Effector delivery system
SHP-1117	SHP-1117_orf01883	lmo0689	Listeria monocytogenes EGD-e	Motility
SHP-1117	SHP-1117_orf01259	stk1	Pseudomonas aeruginosa PAO1	Effector delivery system
SHP-1117	SHP-1117_orf03148	PAU_RS17140	Photorhabdus asymbiotica subsp. asymbiotica ATCC 43949	Effector delivery system
SHP-1117	SHP-1117_orf03073	hlyB	Escherichia coli O157:H7 str. EDL933	Exotoxin
SHP-1117	SHP-1117_orf00408	wbuZ	Legionella pneumophila subsp. pneumophila str. Philadelphia 1	Immune modulation
SHP-1117	SHP-1117_orf03302	adeF	Acinetobacter baumannii D1279779	Biofilm
SHP-1117	SHP-1117_orf03002	PA4651	Pseudomonas aeruginosa PAO1	Biofilm
SHP-1117	SHP-1117_orf04014	trpD	Mycobacterium abscessus ATCC 19977	Nutritional/Metabolic factor
SHP-1117	SHP-1117_orf01334	devR/dosR	Mycobacterium abscessus subsp. bolletii 50594	Regulation
SHP-1117	SHP-1117_orf00366	PD_RS04410	Xylella fastidiosa Temecula1	Adherence
SHP-1117	SHP-1117_orf02017	aslA	Escherichia coli O18:K1:H7 str. RS218	Invasion
SHP-1117	SHP-1117_orf02758	CV_RS12725	Chromobacterium violaceum ATCC 12472	Effector delivery system
SHP-1117	SHP-1117_orf04068	pvcD	Pseudomonas aeruginosa PAO1	Nutritional/Metabolic factor
SHP-1117	SHP-1117_orf02258	chuW	Escherichia coli O17:K52:H18 str. UMN026	Nutritional/Metabolic factor
SHP-1117	SHP-1117_orf02695	cylG	Streptococcus agalactiae NEM316	Exotoxin
SHP-1117	SHP-1117_orf03477	secA2	Mycobacterium smegmatis JS623	Others
SHP-1117	SHP-1117_orf01276	ATU_RS20350	Agrobacterium tumefaciens str. C58	Effector delivery system
SHP-1117	SHP-1117_orf01123	gap	Mycoplasma genitalium G37	Adherence
SHP-1117	SHP-1117_orf03411	algZ	Pseudomonas stutzeri A1501	Biofilm
SHP-1117	SHP-1117_orf03138	PAU_RS17170	Photorhabdus asymbiotica subsp. asymbiotica ATCC 43949	Effector delivery system
SHP-1117	SHP-1117_orf04048	ASA_RS16550	Aeromonas salmonicida subsp. salmonicida A449	Nutritional/Metabolic factor
SHP-1117	SHP-1117_orf03415	lspA	Listeria monocytogenes serotype 4b str. F2365	Post-translational modification
SHP-1117	SHP-1117_orf02821	cheV3	Helicobacter pylori 26695	Motility
SHP-1117	SHP-1117_orf02701	adhD	Mycobacterium sp. JLS	Immune modulation
SHP-1117	SHP-1117_orf00146	tssG	Pseudomonas aeruginosa PAO1	Effector delivery system
SHP-1117	SHP-1117_orf01264	icmF1/tssM1	Pseudomonas aeruginosa UCBPP-PA14	Effector delivery system
SHP-1117	SHP-1117_orf00160	PA1663	Pseudomonas aeruginosa PAO1	Effector delivery system
SHP-1117	SHP-1117_orf04482	ricA	Brucella melitensis bv. 1 str. 16M	Effector delivery system
SHP-1117	SHP-1117_orf01525	tlyC	Rickettsia parkeri Portsmouth	Exoenzyme
SHP-1117	SHP-1117_orf01539	purCD	Francisella tularensis subsp. tularensis WY96-3418	Nutritional/Metabolic factor
SHP-1117	SHP-1117_orf00452	sph	Bacillus cereus AH187	Exotoxin
SHP-1117	SHP-1117_orf02340	plcD	Acinetobacter baumannii AB0057	Exotoxin
SHP-1117	SHP-1117_orf02240	ppk1	Dichelobacter nodosus VCS1703A	Adherence
SHP-1117	SHP-1117_orf02301	dhbA	Bacillus cereus AH187	Nutritional/Metabolic factor
SHP-1117	SHP-1117_orf02756	CBU_1566	Coxiella burnetii RSA 493	Effector delivery system
SHP-1117	SHP-1117_orf03003	PA4652	Pseudomonas aeruginosa PAO1	Biofilm
SHP-1117	SHP-1117_orf02674	farA	Neisseria gonorrhoeae FA 1090	Antimicrobial activity/Competitive advantage
SHP-1117	SHP-1117_orf04106	ppsE	Mycobacterium vanbaalenii PYR-1	Immune modulation
SHP-1117	SHP-1117_orf01262	tssK	Pseudomonas aeruginosa LESB58	Effector delivery system
SHP-1117	SHP-1117_orf01668	MCR_RS07635	Moraxella catarrhalis RH4	Adherence
SHP-1117	SHP-1117_orf03965	EAMY_RS19925	Erwinia amylovora CFBP1430	Effector delivery system
SHP-1117	SHP-1117_orf04483	hemY	Haemophilus somnus 129PT	Nutritional/Metabolic factor
SHP-1117	SHP-1117_orf03045	tcpI	Vibrio cholerae O395	Adherence
SHP-1117	SHP-1117_orf03158	PAU_RS17095	Photorhabdus asymbiotica subsp. asymbiotica ATCC 43949	Effector delivery system
SHP-1117	SHP-1117_orf00712	iraB	Legionella pneumophila str. Lens	Nutritional/Metabolic factor
SHP-1117	SHP-1117_orf00735	sbnA	Staphylococcus aureus subsp. aureus str. Newman	Nutritional/Metabolic factor
SHP-1117	SHP-1117_orf03162	PAU_RS17120	Photorhabdus asymbiotica subsp. asymbiotica ATCC 43949	Effector delivery system
SHP-1117	SHP-1117_orf00666	flhG	Campylobacter fetus subsp. fetus 82-40	Motility
SHP-1117	SHP-1117_orf02005	pilJ	Acinetobacter baumannii BJAB0715	Adherence
SHP-1117	SHP-1117_orf01571	AHA_RS16280	Aeromonas hydrophila subsp. hydrophila ATCC 7966	Exotoxin
SHP-1117	SHP-1117_orf01343	aprA	Pseudomonas entomophila L48	Exoenzyme
SHP-1117	SHP-1117_orf01263	dotU1	Pseudomonas aeruginosa PA7	Effector delivery system
SHP-1117	SHP-1117_orf00085	kpsD	Escherichia coli O45:K1:H7 str. S88	Invasion
SHP-1117	SHP-1117_orf01476	pdtorfM	Pseudomonas stutzeri KC	Nutritional/Metabolic factor
SHP-1117	SHP-1117_orf00989	mpa	Mycobacterium canettii CIPT 140070010	Stress survival
SHP-1117	SHP-1117_orf00436	bioF	Francisella cf. novicida Fx1	Nutritional/Metabolic factor
SHP-1117	SHP-1117_orf02799	rtxB	Vibrio cholerae O1 biovar El Tor str. N16961	Exotoxin
SHP-1117	SHP-1117_orf04433	AHML_RS07540	Aeromonas hydrophila ML09-119	Motility
SHP-1117	SHP-1117_orf00623	tig/ropA	Streptococcus pneumoniae Hungary19A-6	Stress survival
SHP-1117	SHP-1117_orf00611	pchA	Pseudomonas syringae pv. phaseolicola 1448A	Nutritional/Metabolic factor
SHP-1117	SHP-1117_orf03072	DDA3937_RS14700	Dickeya dadantii 3937	Nutritional/Metabolic factor
SHP-1117	SHP-1117_orf03740	yhbX	Haemophilus influenzae PittGG	Immune modulation
SHP-1117	SHP-1117_orf00487	cadF	Campylobacter fetus subsp. fetus 82-40	Adherence
SHP-1117	SHP-1117_orf03457	BPS_RS26875	Burkholderia pseudomallei K96243	Effector delivery system
SHP-1117	SHP-1117_orf01858	PA3157	Pseudomonas aeruginosa PAO1	Immune modulation
SHP-1117	SHP-1117_orf00076	chpA	Pseudomonas fluorescens Pf-5	Adherence
SHP-1117	SHP-1117_orf00148	tssE	Pseudomonas entomophila L48	Effector delivery system
SHP-1117	SHP-1117_orf02673	farB	Neisseria lactamica 020-06	Antimicrobial activity/Competitive advantage
SHP-1117	SHP-1117_orf00089	AB57_RS00500	Acinetobacter baumannii AB0057	Immune modulation
SHP-1117	SHP-1117_orf04009	frpA	Neisseria meningitidis 8013	Adherence
SHP-1117	SHP-1117_orf00239	BQ_RS02095	Bartonella quintana str. Toulouse	Nutritional/Metabolic factor
SHP-1117	SHP-1117_orf00545	fliY	Salmonella enterica subsp. enterica serovar Typhimurium str. LT2	Motility
SHP-1117	SHP-1117_orf00157	vgrG1a	Pseudomonas aeruginosa PA7	Effector delivery system
SHP-1117	SHP-1117_orf01704	YE_RS01715	Yersinia enterocolitica subsp. enterocolitica 8081	Nutritional/Metabolic factor
SHP-1117	SHP-1117_orf03082	manA	Haemophilus somnus 2336	Immune modulation
SHP-1117	SHP-1117_orf00732	ligA	Leptospira interrogans serovar Lai str. 56601	Adherence
SHP-1117	SHP-1117_orf00946	NGR_RS30120	Sinorhizobium fredii NGR234	Effector delivery system
SHP-1117	SHP-1117_orf01186	pdtorfO	Pseudomonas stutzeri KC	Nutritional/Metabolic factor
SHP-1117	SHP-1117_orf01273	tssF1	Pseudomonas syringae pv. syringae B728a	Effector delivery system
SHP-1117	SHP-1117_orf04549	proC	Mycobacterium abscessus subsp. bolletii 50594	Nutritional/Metabolic factor
SHP-1117	SHP-1117_orf02682	viuB	Vibrio cholerae O1 biovar El Tor str. N16961	Nutritional/Metabolic factor
SHP-1117	SHP-1117_orf01084	bcs1	Haemophilus influenzae str. 1007	Immune modulation
SHP-1117	SHP-1117_orf02747	algR	Pseudomonas syringae pv. tomato str. DC3000	Biofilm
SHP-1117	SHP-1117_orf03964	YE105_RS01705	Yersinia enterocolitica subsp. palearctica 105.5R(r)	Effector delivery system
SHP-1117	SHP-1117_orf00512	LPG_RS13265	Legionella pneumophila subsp. pneumophila str. Philadelphia 1	Effector delivery system
SHP-1117	SHP-1117_orf03770	bfmS	Acinetobacter baumannii D1279779	Regulation
SHP-1117	SHP-1117_orf03000	PA4648	Pseudomonas aeruginosa PAO1	Biofilm
SHP-1117	SHP-1117_orf04490	lysA	Mycobacterium sp. JDM601	Nutritional/Metabolic factor
SHP-1117	SHP-1117_orf00490	exbD	Neisseria meningitidis 053442	Nutritional/Metabolic factor
SHP-1117	SHP-1117_orf04254	sigE	Mycobacterium sp. JLS	Regulation
SHP-1117	SHP-1117_orf02508	mntA	Neisseria meningitidis MC58	Stress survival
SHP-1117	SHP-1117_orf04143	oppA	Listeria monocytogenes 10403S	Nutritional/Metabolic factor
SHP-1117	SHP-1117_orf02762	ddrA	Mycobacterium sp. JLS	Immune modulation
SHP-1117	SHP-1117_orf00228	licD	Haemophilus influenzae 86-028NP	Immune modulation
SHP-1117	SHP-1117_orf01552	argP	Francisella cf. tularensis subsp. novicida 3523	Nutritional/Metabolic factor
SHP-1117	SHP-1117_orf04402	clbD	Klebsiella pneumoniae subsp. pneumoniae 1084	Exotoxin
SHP-1117	SHP-1117_orf00655	cylI	Streptococcus agalactiae NEM316	Exotoxin
SHP-1117	SHP-1117_orf01005	bvgS	Bordetella pertussis Tohama I	Regulation
SHP-1117	SHP-1117_orf01517	algQ	Pseudomonas aeruginosa PAO1	Biofilm
SHP-1117	SHP-1117_orf04063	bprB	Burkholderia pseudomallei K96243	Effector delivery system
SHP-1117	SHP-1117_orf04346	PA2383	Pseudomonas aeruginosa PAO1	Nutritional/Metabolic factor
SHP-1117	SHP-1117_orf01408	corR	Pseudomonas syringae pv. tomato str. DC3000	Exotoxin
SHP-1117	SHP-1117_orf02786	phzG1	Pseudomonas aeruginosa PA7	Nutritional/Metabolic factor
SHP-1117	SHP-1117_orf00939	flpG	Aeromonas veronii B565	Adherence
SHP-1117	SHP-1117_orf01954	rtxA	Legionella pneumophila str. Lens	Exotoxin
SHP-1117	SHP-1117_orf00491	exbB	Neisseria lactamica 020-06	Nutritional/Metabolic factor
SHP-1117	SHP-1117_orf02160	napA	Helicobacter pylori 26695	Immune modulation
SHP-1117	SHP-1117_orf01903	VV1_RS15600	Vibrio vulnificus CMCP6	Adherence
SHP-1117	SHP-1117_orf02785	pprA	Pseudomonas aeruginosa PAO1	Adherence
SHP-1117	SHP-1117_orf02083	chpD	Pseudomonas fluorescens SBW25	Adherence
SHP-1117	SHP-1117_orf02998	wcbT	Burkholderia cenocepacia AU 1054	Immune modulation
SHP-1117	SHP-1117_orf03049	ciuD	Corynebacterium jeikeium K411	Nutritional/Metabolic factor
SHP-1117	SHP-1117_orf03934	QU43_RS68245	Burkholderia cenocepacia J2315	Adherence
SHP-1117	SHP-1117_orf03438	fimE	Escherichia coli 536	Adherence
SHP-1117	SHP-1117_orf04440	sctN	Xanthomonas campestris pv. campestris str. ATCC 33913	Effector delivery system
SHP-1117	SHP-1117_orf00766	ompA	Escherichia coli O157:H7 str. EDL933	Adherence
SHP-1117	SHP-1117_orf00445	essC	Bacillus cereus biovar anthracis str. CI	Effector delivery system
SHP-1117	SHP-1117_orf00438	bioA	Francisella novicida U112	Nutritional/Metabolic factor
SHP-1117	SHP-1117_orf00685	irp6C	Corynebacterium jeikeium K411	Nutritional/Metabolic factor
SHP-1117	SHP-1117_orf02450	mtrE	Neisseria gonorrhoeae NCCP11945	Antimicrobial activity/Competitive advantage
SHP-1117	SHP-1117_orf00411	gmhB	Campylobacter fetus subsp. fetus 82-40	Immune modulation
SHP-1117	SHP-1117_orf01267	tssA	Agrobacterium tumefaciens str. C58	Effector delivery system
SHP-1117	SHP-1117_orf00430	wcbP	Burkholderia cenocepacia J2315	Immune modulation
SHP-1117	SHP-1117_orf03108	sugB	Mycobacterium marinum M	Nutritional/Metabolic factor
SHP-1117	SHP-1117_orf03865	ppkA	Pseudomonas fluorescens SBW25	Effector delivery system
SHP-1117	SHP-1117_orf00780	adsA	Staphylococcus aureus subsp. aureus MW2	Immune modulation
SHP-1117	SHP-1117_orf03064	PFL_RS27275	Pseudomonas fluorescens Pf-5	Nutritional/Metabolic factor
SHP-1117	SHP-1117_orf00138	dotU	Aeromonas salmonicida subsp. salmonicida A449	Effector delivery system
SHP-1117	SHP-1117_orf03069	fhuB	Bacillus anthracis str. Ames Ancestor	Nutritional/Metabolic factor
SHP-1117	SHP-1117_orf00343	phoQ	Salmonella enterica subsp. arizonae serovar 62:z4,z23:-- str. RSK2980	Regulation
SHP-1117	SHP-1117_orf03166	PAU_RS17135	Photorhabdus asymbiotica subsp. asymbiotica ATCC 43949	Effector delivery system
SHP-1117	SHP-1117_orf03001	PA4650	Pseudomonas aeruginosa PAO1	Biofilm
SHP-1117	SHP-1117_orf02081	ABB77406	Pantoea stewartii subsp. stewartii str. SS104	Effector delivery system
SHP-1117	SHP-1117_orf00434	bioD	Francisella cf. tularensis subsp. novicida 3523	Nutritional/Metabolic factor
SHP-1117	SHP-1117_orf01066	pks	Mycobacterium intracellulare MOTT-02	Immune modulation
SHP-1117	SHP-1117_orf00947	rcpC	Pseudomonas aeruginosa PAO1	Adherence
SHP-1117	SHP-1117_orf03676	bopD	Enterococcus faecium Aus0004	Biofilm
SHP-1117	SHP-1117_orf00046	rhsP2	Pseudomonas fluorescens Pf0-1	Effector delivery system
SHP-1117	SHP-1117_orf01811	QU43_RS38205	Burkholderia cenocepacia J2315	Effector delivery system
SHP-1117	SHP-1117_orf02738	cesC	Bacillus cereus AH187	Exotoxin
SHP-1117	SHP-1117_orf01565	mprB	Mycobacterium sp. JDM601	Regulation
SHP-1117	SHP-1117_orf03717	lex2B	Haemophilus influenzae PittGG	Immune modulation
SHP-1117	SHP-1117_orf03311	YPO_RS16520	Yersinia pestis CO92	Immune modulation
SHP-1117	SHP-1117_orf00232	BJAB07104_RS00480	Acinetobacter baumannii BJAB07104	Immune modulation
SHP-1117	SHP-1117_orf00143	tssA-5	Burkholderia pseudomallei K96243	Effector delivery system
SHP-1117	SHP-1117_orf04469	fxbA	Mycobacterium smegmatis str. MC2 155	Nutritional/Metabolic factor
SHP-1117	SHP-1117_orf03596	pdxA	Helicobacter pylori 26695	Motility
SHP-1117	SHP-1117_orf03315	ssaN	Salmonella enterica subsp. enterica serovar Agona str. SL483	Effector delivery system
SHP-1117	SHP-1117_orf04493	fimB	Klebsiella oxytoca KCTC 1686	Adherence
SHP-1117	SHP-1117_orf00412	qbsB	Pseudomonas fluorescens ATCC 17400	Nutritional/Metabolic factor
SHP-1117	SHP-1117_orf02321	adeH	Acinetobacter baumannii ACICU	Biofilm
SHP-1117	SHP-1117_orf03880	mtrC	Neisseria meningitidis M01-240149	Antimicrobial activity/Competitive advantage
SHP-1117	SHP-1117_orf03107	sugA	Mycobacterium bovis AF2122/97	Nutritional/Metabolic factor
SHP-1117	SHP-1117_orf00152	pkn5	Chlamydophila pneumoniae TW-183	Effector delivery system
SHP-1117	SHP-1117_orf02440	PSYR_RS13390	Pseudomonas syringae pv. syringae B728a	Nutritional/Metabolic factor
SHP-1117	SHP-1117_orf03707	JJD26997_RS08235	Campylobacter jejuni subsp. doylei 269.97	Immune modulation
SHP-1117	SHP-1117_orf02679	CV_RS12685	Chromobacterium violaceum ATCC 12472	Effector delivery system
SHP-1117	SHP-1117_orf00520	glgA	Chlamydia trachomatis D/UW-3/CX	Effector delivery system
SHP-1117	SHP-1117_orf01909	BC_RS06405	Bacillus cereus ATCC 14579	Exoenzyme
SHP-1117	SHP-1117_orf00010	zot	Vibrio fischeri ES114	Exotoxin
SHP-1117	SHP-1117_orf04484	hemX	Haemophilus influenzae PittGG	Nutritional/Metabolic factor
SHP-1117	SHP-1117_orf00888	btrS	Bordetella pertussis Tohama I	Effector delivery system
SHP-1117	SHP-1117_orf00787	hemM	Haemophilus influenzae 86-028NP	Nutritional/Metabolic factor
SHP-1117	SHP-1117_orf03070	GBAA_RS23155	Bacillus anthracis str. Ames Ancestor	Nutritional/Metabolic factor
SHP-1117	SHP-1117_orf00090	BCAH187_RS26510	Bacillus cereus AH187	Immune modulation
SHP-1117	SHP-1117_orf03025	fagC	Corynebacterium jeikeium K411	Nutritional/Metabolic factor
SHP-1117	SHP-1117_orf04319	pbpG	Acinetobacter baumannii AB307-0294	Immune modulation
SHP-1117	SHP-1117_orf00229	C8J_RS06930	Campylobacter jejuni subsp. jejuni 81116	Immune modulation
SHP-1117	SHP-1117_orf04448	allS	Klebsiella pneumoniae subsp. pneumoniae NTUH-K2044	Nutritional/Metabolic factor
SHP-1117	SHP-1117_orf01260	fha1	Pseudomonas fluorescens Pf-5	Effector delivery system
SHP-1117	SHP-1117_orf02473	glcB	Mycobacterium tuberculosis H37Rv	Adherence
SHP-1117	SHP-1117_orf03074	lisK	Listeria monocytogenes 07PF0776	Regulation
SHP-1117	SHP-1117_orf01265	tagF/pppB	Pseudomonas aeruginosa PA7	Effector delivery system
SHP-1117	SHP-1117_orf03294	nuoG	Mycobacterium smegmatis JS623	Immune modulation
SHP-1117	SHP-1117_orf00637	hlyA	Aeromonas salmonicida subsp. salmonicida A449	Exotoxin
SHP-1117	SHP-1117_orf00096	YE105_RS06210	Yersinia enterocolitica subsp. palearctica 105.5R(r)	Immune modulation
SHP-1117	SHP-1117_orf03425	lgt	Listeria monocytogenes SLCC2376	Post-translational modification
SHP-1117	SHP-1117_orf03469	chuT	Escherichia coli O127:H6 str. E2348/69	Nutritional/Metabolic factor
SHP-1117	SHP-1117_orf00427	mmaA4	Mycobacterium sp. KMS	Others
SHP-1117	SHP-1117_orf02290	icaA	Staphylococcus epidermidis RP62A	Biofilm
SHP-1117	SHP-1117_orf01038	mig-5	Salmonella enterica subsp. enterica serovar Typhimurium str. LT2	Antimicrobial activity/Competitive advantage
SHP-1117	SHP-1117_orf00086	BC_RS26310	Bacillus cereus ATCC 14579	Immune modulation
SHP-1117	SHP-1117_orf03726	wbtO	Francisella novicida U112	Immune modulation
SHP-1117	SHP-1117_orf01101	mucB	Pseudomonas mendocina ymp	Biofilm
SHP-1117	SHP-1117_orf03159	PAU_RS17100	Photorhabdus asymbiotica subsp. asymbiotica ATCC 43949	Effector delivery system
SHP-1117	SHP-1117_orf00938	flpH	Aeromonas hydrophila subsp. hydrophila ATCC 7966	Adherence
SHP-1117	SHP-1117_orf01157	tgs4	Mycobacterium smegmatis JS623	Immune modulation
SHP-1117	SHP-1117_orf00351	fleS	Pseudomonas aeruginosa PA7	Motility
SHP-1117	SHP-1117_orf00593	PMI_RS01140	Proteus mirabilis HI4320	Nutritional/Metabolic factor
SHP-1117	SHP-1117_orf02873	lidL	Legionella pneumophila str. Lens	Others
SHP-1117	SHP-1117_orf01485	wzt2	Burkholderia pseudomallei K96243	Immune modulation
SHP-1117	SHP-1117_orf00957	ASA_RS18105	Aeromonas salmonicida subsp. salmonicida A449	Adherence
SHP-1117	SHP-1117_orf00841	omp89	Bartonella quintana str. Toulouse	Adherence
SHP-1117	SHP-1117_orf04471	tsaP	Acinetobacter baumannii D1279779	Adherence
SHP-1117	SHP-1117_orf00710	wbtH	Francisella philomiragia subsp. philomiragia ATCC 25017	Immune modulation
SHP-1117	SHP-1117_orf00649	BAV_RS00455	Bordetella avium 197N	Immune modulation
SHP-1117	SHP-1117_orf01682	pebA	Campylobacter fetus subsp. fetus 82-40	Adherence
SHP-1117	SHP-1117_orf02510	psaA	Streptococcus pneumoniae Hungary19A-6	Nutritional/Metabolic factor
SHP-1117	SHP-1117_orf04447	lbtC	Legionella pneumophila subsp. pneumophila str. Philadelphia 1	Nutritional/Metabolic factor
SHP-1117	SHP-1117_orf00449	SAK_RS06335	Streptococcus agalactiae A909	Immune modulation
SHP-1117	SHP-1117_orf04120	fleN	Legionella pneumophila subsp. pneumophila str. Philadelphia 1	Motility
SHP-1117	SHP-1117_orf02696	allR	Klebsiella pneumoniae subsp. pneumoniae NTUH-K2044	Nutritional/Metabolic factor
SHP-1117	SHP-1117_orf02783	rtxD	Aeromonas hydrophila subsp. hydrophila ATCC 7966	Exotoxin
SHP-1117	SHP-1117_orf01016	pgm	Bartonella henselae str. Houston-1	Immune modulation
SHP-1117	SHP-1117_orf02299	PA14_RS09485	Pseudomonas aeruginosa UCBPP-PA14	Immune modulation
SHP-1117	SHP-1117_orf01015	cgs	Brucella canis ATCC 23365	Immune modulation
SHP-1117	SHP-1117_orf00726	vibA	Vibrio vulnificus CMCP6	Nutritional/Metabolic factor
SHP-1117	SHP-1117_orf01271	ATU_RS20320	Agrobacterium tumefaciens str. C58	Effector delivery system
SHP-1117	SHP-1117_orf01656	dhbF	Bacillus cereus ATCC 10987	Nutritional/Metabolic factor
SHP-1117	SHP-1117_orf00686	sitC	Escherichia coli CFT073	Nutritional/Metabolic factor
SHP-1117	SHP-1117_orf02566	hdtS	Pseudomonas syringae pv. tomato str. DC3000	Biofilm
SHP-1117	SHP-1117_orf03418	murJ	Bacillus thuringiensis serovar konkukian str. 97-27	Immune modulation
SHP-1117	SHP-1117_orf02507	sitD	Shigella sonnei Ss046	Nutritional/Metabolic factor
SHP-1117	SHP-1117_orf03703	rfbD	Legionella pneumophila subsp. pneumophila str. Philadelphia 1	Immune modulation
SHP-1117	SHP-1117_orf01221	KPK_RS09880	Klebsiella pneumoniae 342	Effector delivery system
SHP-1117	SHP-1117_orf02601	mshO	Aeromonas veronii B565	Adherence
SHP-1117	SHP-1117_orf00057	bauE	Acinetobacter baumannii AB0057	Nutritional/Metabolic factor
SHP-1117	SHP-1117_orf03701	PA14_RS29910	Pseudomonas aeruginosa UCBPP-PA14	Immune modulation
SHP-1117	SHP-1117_orf00684	lmb	Streptococcus pneumoniae D39	Adherence
SHP-1117	SHP-1117_orf02846	prrB	Mycobacterium marinum M	Regulation
SHP-1117	SHP-1117_orf04064	phoR	Mycobacterium marinum M	Regulation
SHP-1117	SHP-1117_orf02523	fpvA	Pseudomonas entomophila L48	Nutritional/Metabolic factor
SHP-1117	SHP-1117_orf00154	aec14	Escherichia coli O83:H1 str. LF82	Effector delivery system
SHP-1117	SHP-1117_orf02864	fslD	Francisella cf. tularensis subsp. novicida 3523	Nutritional/Metabolic factor
SHP-1117	SHP-1117_orf00318	EAMY_RS32245	Erwinia amylovora CFBP1430	Nutritional/Metabolic factor
SHP-1117	SHP-1117_orf02193	hcnC	Pseudomonas fluorescens Pf-5	Antimicrobial activity/Competitive advantage
SHP-1117	SHP-1117_orf00374	mtrD	Neisseria meningitidis WUE 2594	Antimicrobial activity/Competitive advantage
SHP-1117	SHP-1117_orf01467	YPTB_RS05510	Yersinia pseudotuberculosis IP 32953	Immune modulation
SHP-1117	SHP-1117_orf00952	mps1	Mycobacterium tuberculosis RGTB423	Immune modulation
SHP-1117	SHP-1117_orf03172	CV_RS12915	Chromobacterium violaceum ATCC 12472	Effector delivery system
SHP-1117	SHP-1117_orf01151	basA	Acinetobacter baumannii AB0057	Nutritional/Metabolic factor
SHP-1117	SHP-1117_orf01318	alcD	Bordetella pertussis Tohama I	Nutritional/Metabolic factor
SHP-1117	SHP-1117_orf03723	PSPA7_RS30875	Pseudomonas aeruginosa PA7	Immune modulation
SHP-1117	SHP-1117_orf00144	icmF/vasK	Vibrio cholerae O1 biovar El Tor str. N16961	Effector delivery system
SHP-1117	SHP-1117_orf04073	flmK	Francisella tularensis subsp. holarctica FTNF002-00	Immune modulation
SHP-1117	SHP-1117_orf01669	PFL_RS27270	Pseudomonas fluorescens Pf-5	Nutritional/Metabolic factor
SHP-1117	SHP-1117_orf03264	clbM	Klebsiella pneumoniae subsp. pneumoniae 1084	Exotoxin
SHP-1177	SHP-1177_orf00801	flgL	Vibrio parahaemolyticus RIMD 2210633	Biofilm
SHP-1177	SHP-1177_orf00804	VP_RS16575	Vibrio parahaemolyticus RIMD 2210633	Biofilm
SHP-1177	SHP-1177_orf00805	flgH	Vibrio parahaemolyticus RIMD 2210633	Biofilm
SHP-1177	SHP-1177_orf00809	flgD	Vibrio parahaemolyticus RIMD 2210633	Biofilm
SHP-1177	SHP-1177_orf00810	flgC	Vibrio parahaemolyticus RIMD 2210633	Biofilm
SHP-1177	SHP-1177_orf01200	cheV	Vibrio parahaemolyticus RIMD 2210633	Motility
SHP-1177	SHP-1177_orf01201	cheR	Vibrio parahaemolyticus RIMD 2210633	Motility
SHP-1177	SHP-1177_orf01207	flgF	Vibrio parahaemolyticus RIMD 2210633	Motility
SHP-1177	SHP-1177_orf01208	flgG	Vibrio parahaemolyticus RIMD 2210633	Motility
SHP-1177	SHP-1177_orf01210	flgI	Vibrio parahaemolyticus RIMD 2210633	Motility
SHP-1177	SHP-1177_orf01211	flgJ	Vibrio parahaemolyticus RIMD 2210633	Motility
SHP-1177	SHP-1177_orf01214	flaA	Vibrio parahaemolyticus RIMD 2210633	Motility
SHP-1177	SHP-1177_orf01230	flaC	Vibrio parahaemolyticus RIMD 2210633	Motility
SHP-1177	SHP-1177_orf01821	VP_RS22610	Vibrio parahaemolyticus RIMD 2210633	Biofilm
SHP-1177	SHP-1177_orf01823	lafS	Vibrio parahaemolyticus RIMD 2210633	Biofilm
SHP-1177	SHP-1177_orf01824	VP_RS22595	Vibrio parahaemolyticus RIMD 2210633	Biofilm
SHP-1177	SHP-1177_orf01829	lafA	Vibrio parahaemolyticus RIMD 2210633	Biofilm
SHP-1177	SHP-1177_orf01831	flhA	Vibrio parahaemolyticus RIMD 2210633	Biofilm
SHP-1177	SHP-1177_orf01834	fliQ	Vibrio parahaemolyticus RIMD 2210633	Biofilm
SHP-1177	SHP-1177_orf01835	fliP	Vibrio parahaemolyticus RIMD 2210633	Biofilm
SHP-1177	SHP-1177_orf01836	fliN	Vibrio parahaemolyticus RIMD 2210633	Biofilm
SHP-1177	SHP-1177_orf01840	fliE	Vibrio parahaemolyticus RIMD 2210633	Biofilm
SHP-1177	SHP-1177_orf01843	VP_RS22495	Vibrio parahaemolyticus RIMD 2210633	Biofilm
SHP-1177	SHP-1177_orf01844	fliI	Vibrio parahaemolyticus RIMD 2210633	Biofilm
SHP-1177	SHP-1177_orf01845	fliJ	Vibrio parahaemolyticus RIMD 2210633	Biofilm
SHP-1177	SHP-1177_orf01864	VP_RS22395	Vibrio parahaemolyticus RIMD 2210633	Biofilm
SHP-1177	SHP-1177_orf01973	cpsC	Vibrio parahaemolyticus RIMD 2210633	Immune modulation
SHP-1177	SHP-1177_orf01992	ospB	Vibrio parahaemolyticus RIMD 2210633	Effector delivery system
SHP-1177	SHP-1177_orf01993	tdh	Vibrio parahaemolyticus RIMD 2210633	Exotoxin
SHP-1177	SHP-1177_orf02004	vopT	Vibrio parahaemolyticus RIMD 2210633	Effector delivery system
SHP-1177	SHP-1177_orf02008	vtrA	Vibrio parahaemolyticus RIMD 2210633	Effector delivery system
SHP-1177	SHP-1177_orf02010	vscS2	Vibrio parahaemolyticus RIMD 2210633	Effector delivery system
SHP-1177	SHP-1177_orf02013	vscN2	Vibrio parahaemolyticus RIMD 2210633	Effector delivery system
SHP-1177	SHP-1177_orf02022	VP_RS21620	Vibrio parahaemolyticus RIMD 2210633	Effector delivery system
SHP-1177	SHP-1177_orf02026	VP_RS21640	Vibrio parahaemolyticus RIMD 2210633	Effector delivery system
SHP-1177	SHP-1177_orf02027	VPA1353	Vibrio parahaemolyticus RIMD 2210633	Effector delivery system
SHP-1177	SHP-1177_orf02028	vscU2	Vibrio parahaemolyticus RIMD 2210633	Effector delivery system
SHP-1177	SHP-1177_orf02029	vcrD2	Vibrio parahaemolyticus RIMD 2210633	Effector delivery system
SHP-1177	SHP-1177_orf02900	motA	Vibrio parahaemolyticus RIMD 2210633	Motility
SHP-1177	SHP-1177_orf02901	motB	Vibrio parahaemolyticus RIMD 2210633	Motility
SHP-1177	SHP-1177_orf02974	vopD	Vibrio parahaemolyticus RIMD 2210633	Effector delivery system
SHP-1177	SHP-1177_orf02975	vopB	Vibrio parahaemolyticus RIMD 2210633	Effector delivery system
SHP-1177	SHP-1177_orf02976	vcrH	Vibrio parahaemolyticus RIMD 2210633	Effector delivery system
SHP-1177	SHP-1177_orf02978	vcrG	Vibrio parahaemolyticus RIMD 2210633	Effector delivery system
SHP-1177	SHP-1177_orf02982	vscX	Vibrio parahaemolyticus RIMD 2210633	Effector delivery system
SHP-1177	SHP-1177_orf02984	tyeA/vcr1	Vibrio parahaemolyticus RIMD 2210633	Effector delivery system
SHP-1177	SHP-1177_orf02987	vscO	Vibrio parahaemolyticus RIMD 2210633	Effector delivery system
SHP-1177	SHP-1177_orf02991	vscS	Vibrio parahaemolyticus RIMD 2210633	Effector delivery system
SHP-1177	SHP-1177_orf03000	vopR	Vibrio parahaemolyticus RIMD 2210633	Effector delivery system
SHP-1177	SHP-1177_orf03002	vopS	Vibrio parahaemolyticus RIMD 2210633	Effector delivery system
SHP-1177	SHP-1177_orf03007	vscI	Vibrio parahaemolyticus RIMD 2210633	Effector delivery system
SHP-1177	SHP-1177_orf03009	vscG	Vibrio parahaemolyticus RIMD 2210633	Effector delivery system
SHP-1177	SHP-1177_orf03010	vscF	Vibrio parahaemolyticus RIMD 2210633	Effector delivery system
SHP-1177	SHP-1177_orf03012	vscD	Vibrio parahaemolyticus RIMD 2210633	Effector delivery system
SHP-1177	SHP-1177_orf03015	exsD	Vibrio parahaemolyticus RIMD 2210633	Effector delivery system
SHP-1177	SHP-1177_orf03016	exsA	Vibrio parahaemolyticus RIMD 2210633	Effector delivery system
SHP-1177	SHP-1177_orf03017	vxsC	Vibrio parahaemolyticus RIMD 2210633	Effector delivery system
SHP-1177	SHP-1177_orf03508	vctG	Vibrio parahaemolyticus RIMD 2210633	Nutritional/Metabolic factor
SHP-1177	SHP-1177_orf03509	vctD	Vibrio parahaemolyticus RIMD 2210633	Nutritional/Metabolic factor
SHP-1177	SHP-1177_orf03634	epsM	Vibrio parahaemolyticus RIMD 2210633	Effector delivery system
SHP-1177	SHP-1177_orf03638	epsI	Vibrio parahaemolyticus RIMD 2210633	Effector delivery system
SHP-1177	SHP-1177_orf03640	epsG	Vibrio parahaemolyticus RIMD 2210633	Effector delivery system
SHP-1177	SHP-1177_orf03643	epsD	Vibrio parahaemolyticus RIMD 2210633	Effector delivery system
SHP-1177	SHP-1177_orf03823	flaB	Vibrio parahaemolyticus RIMD 2210633	Motility
SHP-1177	SHP-1177_orf03827	fliS	Vibrio parahaemolyticus RIMD 2210633	Motility
SHP-1177	SHP-1177_orf03829	fleS/flrB	Vibrio parahaemolyticus RIMD 2210633	Motility
SHP-1177	SHP-1177_orf03832	fliF	Vibrio parahaemolyticus RIMD 2210633	Motility
SHP-1177	SHP-1177_orf03833	fliG	Vibrio parahaemolyticus RIMD 2210633	Motility
SHP-1177	SHP-1177_orf03839	fliM	Vibrio parahaemolyticus RIMD 2210633	Motility
SHP-1177	SHP-1177_orf03844	fliR	Vibrio parahaemolyticus RIMD 2210633	Motility
SHP-1177	SHP-1177_orf03850	cheY	Vibrio parahaemolyticus RIMD 2210633	Motility
SHP-1177	SHP-1177_orf03856	cheW	Vibrio parahaemolyticus RIMD 2210633	Motility
SHP-1177	SHP-1177_orf03942	mshK	Vibrio parahaemolyticus RIMD 2210633	Adherence
SHP-1177	SHP-1177_orf03943	mshL	Vibrio parahaemolyticus RIMD 2210633	Adherence
SHP-1177	SHP-1177_orf03948	mshF	Vibrio parahaemolyticus RIMD 2210633	Adherence
SHP-1177	SHP-1177_orf04287	pilC	Vibrio parahaemolyticus RIMD 2210633	Adherence
SHP-1177	SHP-1177_orf04299	luxS	Vibrio parahaemolyticus RIMD 2210633	Biofilm
SHP-1177	SHP-1177_orf04555	motY	Vibrio parahaemolyticus RIMD 2210633	Motility
SHP-1177	SHP-1177_orf04614	vopB2	Vibrio parahaemolyticus RIMD 2210633	Effector delivery system
SHP-1177	SHP-1177_orf04616	VP_RS21695	Vibrio parahaemolyticus RIMD 2210633	Effector delivery system
SHP-1177	SHP-1177_orf04618	VP_RS21705	Vibrio parahaemolyticus RIMD 2210633	Effector delivery system
SHP-1177	SHP-1177_orf02980	vcrD	Vibrio parahaemolyticus RIMD 2210633	Effector delivery system
SHP-1177	SHP-1177_orf01212	flgK	Vibrio parahaemolyticus RIMD 2210633	Motility
SHP-1177	SHP-1177_orf03946	mshE	Vibrio parahaemolyticus RIMD 2210633	Adherence
SHP-1177	SHP-1177_orf02321	scrG	Vibrio parahaemolyticus RIMD 2210633	Biofilm
SHP-1177	SHP-1177_orf03642	epsE	Vibrio parahaemolyticus RIMD 2210633	Effector delivery system
SHP-1177	SHP-1177_orf03828	flrA	Vibrio parahaemolyticus RIMD 2210633	Motility
SHP-1177	SHP-1177_orf03830	fleR/flrC	Vibrio parahaemolyticus RIMD 2210633	Motility
SHP-1177	SHP-1177_orf03847	flhF	Vibrio parahaemolyticus RIMD 2210633	Motility
SHP-1177	SHP-1177_orf01205	flgE	Vibrio parahaemolyticus RIMD 2210633	Motility
SHP-1177	SHP-1177_orf03641	epsF	Vibrio parahaemolyticus RIMD 2210633	Effector delivery system
SHP-1177	SHP-1177_orf01974	cpsB	Vibrio parahaemolyticus RIMD 2210633	Immune modulation
SHP-1177	SHP-1177_orf04530	pvuA	Vibrio parahaemolyticus RIMD 2210633	Nutritional/Metabolic factor
SHP-1177	SHP-1177_orf01842	VP_RS22500	Vibrio parahaemolyticus RIMD 2210633	Biofilm
SHP-1177	SHP-1177_orf03636	epsK	Vibrio parahaemolyticus RIMD 2210633	Effector delivery system
SHP-1177	SHP-1177_orf03845	flhB	Vibrio parahaemolyticus RIMD 2210633	Motility
SHP-1177	SHP-1177_orf03939	mshH	Vibrio parahaemolyticus RIMD 2210633	Adherence
SHP-1177	SHP-1177_orf00498	irgA	Vibrio parahaemolyticus RIMD 2210633	Nutritional/Metabolic factor
SHP-1177	SHP-1177_orf02025	VP_RS21635	Vibrio parahaemolyticus RIMD 2210633	Effector delivery system
SHP-1177	SHP-1177_orf01968	cpsH	Vibrio parahaemolyticus RIMD 2210633	Immune modulation
SHP-1177	SHP-1177_orf03644	epsC	Vibrio parahaemolyticus RIMD 2210633	Effector delivery system
SHP-1177	SHP-1177_orf04526	fecE	Vibrio parahaemolyticus RIMD 2210633	Nutritional/Metabolic factor
SHP-1177	SHP-1177_orf01199	flgA	Vibrio parahaemolyticus RIMD 2210633	Motility
SHP-1177	SHP-1177_orf01865	VP_RS22390	Vibrio parahaemolyticus RIMD 2210633	Biofilm
SHP-1177	SHP-1177_orf02058	VPA0450	Vibrio parahaemolyticus RIMD 2210633	Effector delivery system
SHP-1177	SHP-1177_orf03507	vctC	Vibrio parahaemolyticus RIMD 2210633	Nutritional/Metabolic factor
SHP-1177	SHP-1177_orf02992	vscT	Vibrio parahaemolyticus RIMD 2210633	Effector delivery system
SHP-1177	SHP-1177_orf03851	cheZ	Vibrio parahaemolyticus RIMD 2210633	Motility
SHP-1177	SHP-1177_orf03940	mshI	Vibrio parahaemolyticus RIMD 2210633	Adherence
SHP-1177	SHP-1177_orf02016	vscT2	Vibrio parahaemolyticus RIMD 2210633	Effector delivery system
SHP-1177	SHP-1177_orf02017	vscR2	Vibrio parahaemolyticus RIMD 2210633	Effector delivery system
SHP-1177	SHP-1177_orf03005	vscK	Vibrio parahaemolyticus RIMD 2210633	Effector delivery system
SHP-1177	SHP-1177_orf03849	fliA	Vibrio parahaemolyticus RIMD 2210633	Motility
SHP-1177	SHP-1177_orf02990	vscR	Vibrio parahaemolyticus RIMD 2210633	Effector delivery system
SHP-1177	SHP-1177_orf02121	mam7	Vibrio parahaemolyticus RIMD 2210633	Adherence
SHP-1177	SHP-1177_orf02690	motX	Vibrio parahaemolyticus RIMD 2210633	Motility
SHP-1177	SHP-1177_orf03503	vctA	Vibrio parahaemolyticus RIMD 2210633	Nutritional/Metabolic factor
SHP-1177	SHP-1177_orf03947	mshG	Vibrio parahaemolyticus RIMD 2210633	Adherence
SHP-1177	SHP-1177_orf01837	VP_RS22525	Vibrio parahaemolyticus RIMD 2210633	Biofilm
SHP-1177	SHP-1177_orf03852	cheA	Vibrio parahaemolyticus RIMD 2210633	Motility
SHP-1177	SHP-1177_orf03853	cheB	Vibrio parahaemolyticus RIMD 2210633	Motility
SHP-1177	SHP-1177_orf03953	mshD	Vibrio parahaemolyticus RIMD 2210633	Adherence
SHP-1177	SHP-1177_orf00803	VP_RS16580	Vibrio parahaemolyticus RIMD 2210633	Biofilm
SHP-1177	SHP-1177_orf02993	vscU	Vibrio parahaemolyticus RIMD 2210633	Effector delivery system
SHP-1177	SHP-1177_orf00800	VP_RS16595	Vibrio parahaemolyticus RIMD 2210633	Biofilm
SHP-1177	SHP-1177_orf03838	fliL	Vibrio parahaemolyticus RIMD 2210633	Motility
SHP-1177	SHP-1177_orf02998	vopQ	Vibrio parahaemolyticus RIMD 2210633	Effector delivery system
SHP-1177	SHP-1177_orf01863	VP_RS22400	Vibrio parahaemolyticus RIMD 2210633	Biofilm
SHP-1177	SHP-1177_orf04619	vscJ2	Vibrio parahaemolyticus RIMD 2210633	Effector delivery system
SHP-1177	SHP-1177_orf01828	fliD	Vibrio parahaemolyticus RIMD 2210633	Biofilm
SHP-1177	SHP-1177_orf02986	vscN	Vibrio parahaemolyticus RIMD 2210633	Effector delivery system
SHP-1177	SHP-1177_orf00814	VP_RS16525	Vibrio parahaemolyticus RIMD 2210633	Biofilm
SHP-1177	SHP-1177_orf01839	VP_RS22515	Vibrio parahaemolyticus RIMD 2210633	Biofilm
SHP-1177	SHP-1177_orf01197	flgN	Vibrio parahaemolyticus RIMD 2210633	Motility
SHP-1177	SHP-1177_orf01909	hutR	Vibrio parahaemolyticus RIMD 2210633	Nutritional/Metabolic factor
SHP-1177	SHP-1177_orf04531	VP_RS23090	Vibrio parahaemolyticus RIMD 2210633	Nutritional/Metabolic factor
SHP-1177	SHP-1177_orf03834	fliH	Vibrio parahaemolyticus RIMD 2210633	Motility
SHP-1177	SHP-1177_orf03944	mshM	Vibrio parahaemolyticus RIMD 2210633	Adherence
SHP-1177	SHP-1177_orf03841	fliO	Vibrio parahaemolyticus RIMD 2210633	Motility
SHP-1177	SHP-1177_orf03635	epsL	Vibrio parahaemolyticus RIMD 2210633	Effector delivery system
SHP-1177	SHP-1177_orf02011	vopZ	Vibrio parahaemolyticus RIMD 2210633	Effector delivery system
SHP-1177	SHP-1177_orf03013	vscC	Vibrio parahaemolyticus RIMD 2210633	Effector delivery system
SHP-1177	SHP-1177_orf01975	cpsA	Vibrio parahaemolyticus RIMD 2210633	Immune modulation
SHP-1177	SHP-1177_orf03006	vscJ	Vibrio parahaemolyticus RIMD 2210633	Effector delivery system
SHP-1177	SHP-1177_orf04613	vopD2	Vibrio parahaemolyticus RIMD 2210633	Effector delivery system
SHP-1177	SHP-1177_orf04622	vopL	Vibrio parahaemolyticus RIMD 2210633	Effector delivery system
SHP-1177	SHP-1177_orf01202	flgB	Vibrio parahaemolyticus RIMD 2210633	Motility
SHP-1177	SHP-1177_orf02981	vscY	Vibrio parahaemolyticus RIMD 2210633	Effector delivery system
SHP-1177	SHP-1177_orf01838	VP_RS22520	Vibrio parahaemolyticus RIMD 2210633	Biofilm
SHP-1177	SHP-1177_orf03941	mshJ	Vibrio parahaemolyticus RIMD 2210633	Adherence
SHP-1177	SHP-1177_orf01198	flgM	Vibrio parahaemolyticus RIMD 2210633	Motility
SHP-1177	SHP-1177_orf03510	vctP	Vibrio parahaemolyticus RIMD 2210633	Nutritional/Metabolic factor
SHP-1177	SHP-1177_orf01826	VP_RS22585	Vibrio parahaemolyticus RIMD 2210633	Biofilm
SHP-1177	SHP-1177_orf03004	vscL	Vibrio parahaemolyticus RIMD 2210633	Effector delivery system
SHP-1177	SHP-1177_orf00094	hutA	Vibrio parahaemolyticus RIMD 2210633	Nutritional/Metabolic factor
SHP-1177	SHP-1177_orf02985	vopN	Vibrio parahaemolyticus RIMD 2210633	Effector delivery system
SHP-1177	SHP-1177_orf03639	epsH	Vibrio parahaemolyticus RIMD 2210633	Effector delivery system
SHP-1177	SHP-1177_orf01969	cpsG	Vibrio parahaemolyticus RIMD 2210633	Immune modulation
SHP-1177	SHP-1177_orf02014	vscC2	Vibrio parahaemolyticus RIMD 2210633	Effector delivery system
SHP-1177	SHP-1177_orf04288	pilD/vcpD	Vibrio parahaemolyticus RIMD 2210633	Adherence
SHP-1177	SHP-1177_orf03008	vscH	Vibrio parahaemolyticus RIMD 2210633	Effector delivery system
SHP-1177	SHP-1177_orf01966	cpsJ	Vibrio parahaemolyticus RIMD 2210633	Immune modulation
SHP-1177	SHP-1177_orf03457	cqsA	Vibrio parahaemolyticus RIMD 2210633	Biofilm
SHP-1177	SHP-1177_orf00807	VP_RS16560	Vibrio parahaemolyticus RIMD 2210633	Biofilm
SHP-1177	SHP-1177_orf02012	VP_RS21570	Vibrio parahaemolyticus RIMD 2210633	Effector delivery system
SHP-1177	SHP-1177_orf01971	cpsE	Vibrio parahaemolyticus RIMD 2210633	Immune modulation
SHP-1177	SHP-1177_orf04527	VP_RS23070	Vibrio parahaemolyticus RIMD 2210633	Nutritional/Metabolic factor
SHP-1177	SHP-1177_orf02989	vscQ	Vibrio parahaemolyticus RIMD 2210633	Effector delivery system
SHP-1177	SHP-1177_orf03951	mshA	Vibrio parahaemolyticus RIMD 2210633	Adherence
SHP-1177	SHP-1177_orf02999	vecA	Vibrio parahaemolyticus RIMD 2210633	Effector delivery system
SHP-1177	SHP-1177_orf03637	epsJ	Vibrio parahaemolyticus RIMD 2210633	Effector delivery system
SHP-1177	SHP-1177_orf01999	vopC	Vibrio parahaemolyticus RIMD 2210633	Effector delivery system
SHP-1177	SHP-1177_orf02021	vopA/vopP	Vibrio parahaemolyticus RIMD 2210633	Effector delivery system
SHP-1177	SHP-1177_orf01825	VP_RS22590	Vibrio parahaemolyticus RIMD 2210633	Biofilm
SHP-1177	SHP-1177_orf03824	flaG	Vibrio parahaemolyticus RIMD 2210633	Motility
SHP-1177	SHP-1177_orf01970	cpsF	Vibrio parahaemolyticus RIMD 2210633	Immune modulation
SHP-1177	SHP-1177_orf03848	fleN/flhG	Vibrio parahaemolyticus RIMD 2210633	Motility
SHP-1177	SHP-1177_orf01967	cpsI	Vibrio parahaemolyticus RIMD 2210633	Immune modulation
SHP-1177	SHP-1177_orf03945	mshN	Vibrio parahaemolyticus RIMD 2210633	Adherence
SHP-1177	SHP-1177_orf04535	VP_RS23110	Vibrio parahaemolyticus RIMD 2210633	Nutritional/Metabolic factor
SHP-1177	SHP-1177_orf04533	VP_RS23100	Vibrio parahaemolyticus RIMD 2210633	Nutritional/Metabolic factor
SHP-1177	SHP-1177_orf04532	VP_RS23095	Vibrio parahaemolyticus RIMD 2210633	Nutritional/Metabolic factor
SHP-1177	SHP-1177_orf03082	vpadF	Vibrio parahaemolyticus RIMD 2210633	Adherence
SHP-1177	SHP-1177_orf04534	VP_RS23105	Vibrio parahaemolyticus RIMD 2210633	Nutritional/Metabolic factor
SHP-1177	SHP-1177_orf01229	flaE	Vibrio parahaemolyticus RIMD 2210633	Motility
SHP-1177	SHP-1177_orf02983	sycN/vcr2	Vibrio parahaemolyticus RIMD 2210633	Effector delivery system
SHP-1177	SHP-1177_orf03837	fliK	Vibrio parahaemolyticus RIMD 2210633	Motility
SHP-1177	SHP-1177_orf04529	VP_RS23080	Vibrio parahaemolyticus RIMD 2210633	Nutritional/Metabolic factor
SHP-1177	SHP-1177_orf03633	epsN	Vibrio parahaemolyticus RIMD 2210633	Effector delivery system
SHP-1177	SHP-1177_orf04536	VP_RS23115	Vibrio parahaemolyticus RIMD 2210633	Nutritional/Metabolic factor
SHP-1177	SHP-1177_orf02023	vscQ2	Vibrio parahaemolyticus RIMD 2210633	Effector delivery system
SHP-1177	SHP-1177_orf03014	vscB	Vibrio parahaemolyticus RIMD 2210633	Effector delivery system
SHP-1177	SHP-1177_orf04528	VP_RS23075	Vibrio parahaemolyticus RIMD 2210633	Nutritional/Metabolic factor
SHP-1177	SHP-1177_orf04286	pilB	Vibrio parahaemolyticus RIMD 2210633	Adherence
SHP-1177	SHP-1177_orf02979	vcrR	Vibrio parahaemolyticus RIMD 2210633	Effector delivery system
SHP-1177	SHP-1177_orf03952	mshC	Vibrio parahaemolyticus RIMD 2210633	Adherence
SHP-1177	SHP-1177_orf02015	VP_RS21585	Vibrio parahaemolyticus RIMD 2210633	Effector delivery system
SHP-1177	SHP-1177_orf03826	flaI	Vibrio parahaemolyticus RIMD 2210633	Motility
SHP-1177	SHP-1177_orf02024	VP_RS21630	Vibrio parahaemolyticus RIMD 2210633	Effector delivery system
SHP-1177	SHP-1177_orf02988	vscP	Vibrio parahaemolyticus RIMD 2210633	Effector delivery system
SHP-1177	SHP-1177_orf02977	vcrV	Vibrio parahaemolyticus RIMD 2210633	Effector delivery system
SHP-1177	SHP-1177_orf00486	VV1_RS07215	Vibrio vulnificus CMCP6	Adherence
SHP-1177	SHP-1177_orf00487	VV1_RS07220	Vibrio vulnificus CMCP6	Adherence
SHP-1177	SHP-1177_orf01195	flgO	Vibrio cholerae O1 biovar El Tor str. N16961	Motility
SHP-1177	SHP-1177_orf03444	VV1_RS15610	Vibrio vulnificus CMCP6	Adherence
SHP-1177	SHP-1177_orf04645	tufA	Francisella noatunensis subsp. orientalis str. Toba 04	Adherence
SHP-1177	SHP-1177_orf03581	rmlB	Vibrio vulnificus YJ016	Immune modulation
SHP-1177	SHP-1177_orf02915	IlpA	Vibrio vulnificus YJ016	Adherence
SHP-1177	SHP-1177_orf02059	ati1	Aeromonas salmonicida subsp. salmonicida A449	Effector delivery system
SHP-1177	SHP-1177_orf01196	flgP	Vibrio cholerae O1 biovar El Tor str. N16961	Motility
SHP-1177	SHP-1177_orf00659	huvZ	Listonella anguillarum H775-3	Nutritional/Metabolic factor
SHP-1177	SHP-1177_orf04424	gmd	Yersinia enterocolitica subsp. enterocolitica 8081	Immune modulation
SHP-1177	SHP-1177_orf00907	gmhA/lpcA	Haemophilus influenzae PittGG	Immune modulation
SHP-1177	SHP-1177_orf02755	VV1_RS06560	Vibrio vulnificus CMCP6	Adherence
SHP-1177	SHP-1177_orf01175	kdsA	Haemophilus influenzae 86-028NP	Immune modulation
SHP-1177	SHP-1177_orf01265	fur	Salmonella enterica subsp. enterica serovar Typhimurium str. LT2	Regulation
SHP-1177	SHP-1177_orf04417	wcaJ	Vibrio vulnificus YJ016	Immune modulation
SHP-1177	SHP-1177_orf04414	ugd	Klebsiella oxytoca E718	Immune modulation
SHP-1177	SHP-1177_orf02062	katB	Legionella pneumophila subsp. pneumophila str. Philadelphia 1	Stress survival
SHP-1177	SHP-1177_orf02436	clpV	Klebsiella oxytoca E718	Effector delivery system
SHP-1177	SHP-1177_orf03580	rfbA	Acinetobacter baumannii TYTH-1	Immune modulation
SHP-1177	SHP-1177_orf04632	hemE	Haemophilus somnus 129PT	Nutritional/Metabolic factor
SHP-1177	SHP-1177_orf04335	flmH	Aeromonas hydrophila ML09-119	Motility
SHP-1177	SHP-1177_orf00660	huvX	Listonella anguillarum H775-3	Nutritional/Metabolic factor
SHP-1177	SHP-1177_orf00544	rpoS	Salmonella enterica subsp. enterica serovar Typhimurium str. LT2	Regulation
SHP-1177	SHP-1177_orf02753	pilO	Vibrio vulnificus CMCP6	Adherence
SHP-1177	SHP-1177_orf02769	pgi	Haemophilus influenzae 86-028NP	Immune modulation
SHP-1177	SHP-1177_orf01193	flgT	Vibrio cholerae O1 biovar El Tor str. N16961	Motility
SHP-1177	SHP-1177_orf04423	Y_RS05665	Yersinia pestis KIM 10	Immune modulation
SHP-1177	SHP-1177_orf01779	wza	Vibrio vulnificus CMCP6	Immune modulation
SHP-1177	SHP-1177_orf01960	katA	Neisseria gonorrhoeae NCCP11945	Stress survival
SHP-1177	SHP-1177_orf00139	htpB	Legionella pneumophila str. Paris	Adherence
SHP-1177	SHP-1177_orf00666	huvC	Listonella anguillarum H775-3	Nutritional/Metabolic factor
SHP-1177	SHP-1177_orf01135	ompU	Vibrio vulnificus CMCP6	Adherence
SHP-1177	SHP-1177_orf02524	lpxC	Haemophilus influenzae Rd KW20	Immune modulation
SHP-1177	SHP-1177_orf03565	rfaD	Haemophilus influenzae PittGG	Immune modulation
SHP-1177	SHP-1177_orf03670	hemB	Haemophilus somnus 2336	Nutritional/Metabolic factor
SHP-1177	SHP-1177_orf03447	VV1_RS15595	Vibrio vulnificus CMCP6	Adherence
SHP-1177	SHP-1177_orf00667	huvD	Listonella anguillarum H775-3	Nutritional/Metabolic factor
SHP-1177	SHP-1177_orf01777	wzc	Vibrio vulnificus YJ016	Immune modulation
SHP-1177	SHP-1177_orf00551	csrA	Legionella pneumophila subsp. pneumophila str. Philadelphia 1	Regulation
SHP-1177	SHP-1177_orf00446	ETAE_RS11285	Edwardsiella tarda EIB202	Effector delivery system
SHP-1177	SHP-1177_orf01129	mrsA/glmM	Haemophilus somnus 129PT	Immune modulation
SHP-1177	SHP-1177_orf02298	tssC	Pseudomonas entomophila L48	Effector delivery system
SHP-1177	SHP-1177_orf02752	VV1_RS06545	Vibrio vulnificus CMCP6	Adherence
SHP-1177	SHP-1177_orf01450	nueA	Aeromonas hydrophila ML09-119	Motility
SHP-1177	SHP-1177_orf01783	gbpA	Vibrio cholerae O1 biovar El Tor str. N16961	Adherence
SHP-1177	SHP-1177_orf01143	hemL	Haemophilus somnus 129PT	Nutritional/Metabolic factor
SHP-1177	SHP-1177_orf01778	wzb	Vibrio vulnificus YJ016	Immune modulation
SHP-1177	SHP-1177_orf03066	pilW	Vibrio vulnificus CMCP6	Adherence
SHP-1177	SHP-1177_orf03578	C8J_RS05595	Campylobacter jejuni subsp. jejuni 81116	Immune modulation
SHP-1177	SHP-1177_orf02754	VV1_RS06555	Vibrio vulnificus CMCP6	Adherence
SHP-1177	SHP-1177_orf00665	huvB	Listonella anguillarum H775-3	Nutritional/Metabolic factor
SHP-1177	SHP-1177_orf04415	wbfY	Vibrio vulnificus CMCP6	Immune modulation
SHP-1177	SHP-1177_orf04416	ABBFA_RS17125	Acinetobacter baumannii AB307-0294	Immune modulation
SHP-1177	SHP-1177_orf01972	cpsD	Vibrio vulnificus CMCP6	Immune modulation
SHP-1177	SHP-1177_orf02704	vfr	Pseudomonas aeruginosa PAO1	Adherence
SHP-1177	SHP-1177_orf01161	hitA	Haemophilus somnus 2336	Nutritional/Metabolic factor
SHP-1177	SHP-1177_orf02760	rpe	Francisella philomiragia subsp. philomiragia ATCC 25017	Immune modulation
SHP-1177	SHP-1177_orf03443	VV1_RS15615	Vibrio vulnificus CMCP6	Adherence
SHP-1177	SHP-1177_orf03577	M3Q_RS01465	Acinetobacter baumannii TYTH-1	Immune modulation
SHP-1177	SHP-1177_orf00520	algU	Pseudomonas stutzeri A1501	Biofilm
SHP-1177	SHP-1177_orf04421	YE_RS15420	Yersinia enterocolitica subsp. enterocolitica 8081	Immune modulation
SHP-1177	SHP-1177_orf02561	rfaE	Haemophilus influenzae 86-028NP	Immune modulation
SHP-1177	SHP-1177_orf03170	gacA	Pseudomonas putida W619	Regulation
SHP-1177	SHP-1177_orf04560	sodB	Legionella pneumophila subsp. pneumophila str. Philadelphia 1	Stress survival
SHP-1177	SHP-1177_orf03662	hemN	Haemophilus somnus 2336	Nutritional/Metabolic factor
SHP-1177	SHP-1177_orf01447	msbA	Haemophilus influenzae PittEE	Immune modulation
SHP-1177	SHP-1177_orf01538	acrB	Klebsiella variicola At-22	Antimicrobial activity/Competitive advantage
SHP-1177	SHP-1177_orf04334	acpXL	Brucella melitensis bv. 1 str. 16M	Immune modulation
SHP-1177	SHP-1177_orf03585	lgtF	Haemophilus influenzae 86-028NP	Immune modulation
SHP-1177	SHP-1177_orf03854	B565_RS05765	Aeromonas veronii B565	Motility
SHP-1177	SHP-1177_orf04090	ASA_RS04230	Aeromonas salmonicida subsp. salmonicida A449	Exotoxin
SHP-1177	SHP-1177_orf00092	galE	Haemophilus influenzae 86-028NP	Immune modulation
SHP-1177	SHP-1177_orf01364	clpP	Listeria monocytogenes EGD-e	Stress survival
SHP-1177	SHP-1177_orf02801	icl	Mycobacterium avium 104	Others
SHP-1177	SHP-1177_orf02569	VV1_RS03010	Vibrio vulnificus CMCP6	Effector delivery system
SHP-1177	SHP-1177_orf04189	hemC	Haemophilus somnus 2336	Nutritional/Metabolic factor
SHP-1177	SHP-1177_orf04194	A225_RS19005	Klebsiella oxytoca E718	Immune modulation
SHP-1177	SHP-1177_orf03950	mshB	Vibrio parahaemolyticus RIMD 2210633	Adherence
SHP-1177	SHP-1177_orf02867	dnaK	Chlamydia trachomatis D/UW-3/CX	Adherence
SHP-1177	SHP-1177_orf04624	acfD	Vibrio cholerae O1 biovar El Tor str. N16961	Others
SHP-1177	SHP-1177_orf00536	eno	Streptococcus pneumoniae D39	Exoenzyme
SHP-1177	SHP-1177_orf00931	lpxD	Haemophilus ducreyi 35000HP	Immune modulation
SHP-1177	SHP-1177_orf03978	rpoN	Pseudomonas aeruginosa PAO1	Adherence
SHP-1177	SHP-1177_orf02307	hcpA	Pseudomonas fluorescens Pf0-1	Effector delivery system
SHP-1177	SHP-1177_orf00480	orfM	Haemophilus ducreyi 35000HP	Immune modulation
SHP-1177	SHP-1177_orf00929	lpxA	Haemophilus somnus 129PT	Immune modulation
SHP-1177	SHP-1177_orf03442	VV1_RS15620	Vibrio vulnificus CMCP6	Adherence
SHP-1177	SHP-1177_orf03564	wbfB	Vibrio fischeri ES114	Immune modulation
SHP-1177	SHP-1177_orf02518	carB	Francisella cf. novicida Fx1	Nutritional/Metabolic factor
SHP-1177	SHP-1177_orf02751	pilM	Vibrio vulnificus CMCP6	Adherence
SHP-1177	SHP-1177_orf02581	sigA/rpoV	Mycobacterium smegmatis str. MC2 155	Regulation
SHP-1177	SHP-1177_orf03023	gndA	Klebsiella pneumoniae subsp. pneumoniae MGH 78578	Immune modulation
SHP-1177	SHP-1177_orf03441	VV1_RS15625	Vibrio vulnificus CMCP6	Adherence
SHP-1177	SHP-1177_orf00928	lpxB	Haemophilus somnus 2336	Immune modulation
SHP-1177	SHP-1177_orf03579	M3Q_RS01450	Acinetobacter baumannii TYTH-1	Immune modulation
SHP-1177	SHP-1177_orf03445	VV1_RS15605	Vibrio vulnificus CMCP6	Adherence
SHP-1177	SHP-1177_orf00292	tssB	Agrobacterium tumefaciens str. C58	Effector delivery system
SHP-1177	SHP-1177_orf02299	vipA/mglA	Vibrio cholerae O1 biovar El Tor str. N16961	Effector delivery system
SHP-1177	SHP-1177_orf04620	PAU_RS17160	Photorhabdus asymbiotica subsp. asymbiotica ATCC 43949	Effector delivery system
SHP-1177	SHP-1177_orf04018	hemG	Haemophilus somnus 2336	Nutritional/Metabolic factor
SHP-1177	SHP-1177_orf02820	ndk	Mycobacterium gilvum PYR-GCK	Immune modulation
SHP-1177	SHP-1177_orf02579	CBU_1594	Coxiella burnetii RSA 493	Effector delivery system
SHP-1177	SHP-1177_orf01674	CBUG_RS08820	Coxiella burnetii CbuG_Q212	Effector delivery system
SHP-1177	SHP-1177_orf04062	lpxA/glmU	Francisella cf. tularensis subsp. novicida 3523	Immune modulation
SHP-1177	SHP-1177_orf00930	fabZ	Bartonella tribocorum CIP 105476	Immune modulation
SHP-1177	SHP-1177_orf01862	sodCI	Salmonella enterica subsp. enterica serovar Typhimurium str. LT2	Stress survival
SHP-1177	SHP-1177_orf00555	BJE04_RS21750	Vibrio vulnificus YJ016	Nutritional/Metabolic factor
SHP-1177	SHP-1177_orf04285	pilA	Vibrio cholerae O1 biovar El Tor str. N16961	Adherence
SHP-1177	SHP-1177_orf03520	pdhB	Mycoplasma mobile 163K	Adherence
SHP-1177	SHP-1177_orf03863	ccmF	Legionella longbeachae NSW150	Nutritional/Metabolic factor
SHP-1177	SHP-1177_orf02308	tssH	Pseudomonas fluorescens Pf0-1	Effector delivery system
SHP-1177	SHP-1177_orf04597	oppF	Mycoplasma mycoides subsp. mycoides SC str. PG1	Immune modulation
SHP-1177	SHP-1177_orf02358	sugC	Mycobacterium abscessus ATCC 19977	Nutritional/Metabolic factor
SHP-1177	SHP-1177_orf04422	KP1_RS17300	Klebsiella pneumoniae subsp. pneumoniae NTUH-K2044	Immune modulation
SHP-1177	SHP-1177_orf04320	PA3349	Pseudomonas aeruginosa PAO1	Motility
SHP-1177	SHP-1177_orf04413	hasC	Bacillus anthracis str. Ames Ancestor	Immune modulation
SHP-1177	SHP-1177_orf03656	glnA1	Mycobacterium gilvum PYR-GCK	Nutritional/Metabolic factor
SHP-1177	SHP-1177_orf02667	cysC1	Pseudomonas syringae pv. phaseolicola 1448A	Exotoxin
SHP-1177	SHP-1177_orf03568	waaF	Pseudomonas aeruginosa PAO1	Immune modulation
SHP-1177	SHP-1177_orf01160	hitB	Haemophilus somnus 2336	Nutritional/Metabolic factor
SHP-1177	SHP-1177_orf03438	VV1_RS15640	Vibrio vulnificus CMCP6	Adherence
SHP-1177	SHP-1177_orf03073	cap8J	Staphylococcus aureus subsp. aureus MRSA252	Immune modulation
SHP-1177	SHP-1177_orf03982	kpsF	Campylobacter jejuni subsp. jejuni 81-176	Immune modulation
SHP-1177	SHP-1177_orf03166	pvdH	Pseudomonas putida F1	Nutritional/Metabolic factor
SHP-1177	SHP-1177_orf01617	algB	Pseudomonas aeruginosa PAO1	Biofilm
SHP-1177	SHP-1177_orf01463	YPA_RS10790	Yersinia pestis Antiqua	Immune modulation
SHP-1177	SHP-1177_orf03936	galU	Bacillus cereus ATCC 14579	Immune modulation
SHP-1177	SHP-1177_orf01159	hitC	Haemophilus somnus 129PT	Nutritional/Metabolic factor
SHP-1177	SHP-1177_orf01170	hemA	Haemophilus somnus 129PT	Nutritional/Metabolic factor
SHP-1177	SHP-1177_orf01558	bioB	Francisella philomiragia subsp. philomiragia ATCC 25017	Nutritional/Metabolic factor
SHP-1177	SHP-1177_orf01231	flaD	Vibrio cholerae O1 biovar El Tor str. N16961	Motility
SHP-1177	SHP-1177_orf03924	plr/gapA	Streptococcus agalactiae A909	Adherence
SHP-1177	SHP-1177_orf01256	hemH	Haemophilus influenzae PittEE	Nutritional/Metabolic factor
SHP-1177	SHP-1177_orf00491	LPG_RS14840	Legionella pneumophila subsp. pneumophila str. Philadelphia 1	Effector delivery system
SHP-1177	SHP-1177_orf00865	STU_RS19955	Streptococcus thermophilus LMG 18311	Immune modulation
SHP-1177	SHP-1177_orf00441	tssB1	Pseudomonas putida KT2440	Effector delivery system
SHP-1177	SHP-1177_orf04205	narH	Mycobacterium sp. JDM601	Nutritional/Metabolic factor
SHP-1177	SHP-1177_orf01537	acrA	Klebsiella pneumoniae subsp. pneumoniae HS11286	Antimicrobial activity/Competitive advantage
SHP-1177	SHP-1177_orf02918	wcbN	Burkholderia pseudomallei K96243	Immune modulation
SHP-1177	SHP-1177_orf04563	lap	Listeria innocua Clip11262	Adherence
SHP-1177	SHP-1177_orf03919	ASA_RS16545	Aeromonas salmonicida subsp. salmonicida A449	Nutritional/Metabolic factor
SHP-1177	SHP-1177_orf02519	carA	Francisella sp. TX077308	Nutritional/Metabolic factor
SHP-1177	SHP-1177_orf03081	PSPTO_RS24365	Pseudomonas syringae pv. tomato str. DC3000	Exotoxin
SHP-1177	SHP-1177_orf03584	opsX/rfaC	Haemophilus influenzae Rd KW20	Immune modulation
SHP-1177	SHP-1177_orf01369	PM_RS08640	Pasteurella multocida subsp. multocida str. Pm70	Adherence
SHP-1177	SHP-1177_orf00815	PSPTO_RS07240	Pseudomonas syringae pv. tomato str. DC3000	Effector delivery system
SHP-1177	SHP-1177_orf01448	lpxK	Haemophilus influenzae Rd KW20	Immune modulation
SHP-1177	SHP-1177_orf03860	ccmC	Legionella longbeachae NSW150	Nutritional/Metabolic factor
SHP-1177	SHP-1177_orf04271	panC	Mycobacterium smegmatis str. MC2 155	Nutritional/Metabolic factor
SHP-1177	SHP-1177_orf03417	hap/vvp	Vibrio vulnificus YJ016	Exoenzyme
SHP-1177	SHP-1177_orf00937	cpsA/uppS	Enterococcus faecium Aus0004	Immune modulation
SHP-1177	SHP-1177_orf03994	pyrB	Francisella tularensis subsp. holarctica FTNF002-00	Nutritional/Metabolic factor
SHP-1177	SHP-1177_orf03582	kdkA	Haemophilus influenzae 86-028NP	Immune modulation
SHP-1177	SHP-1177_orf03761	mip	Legionella pneumophila subsp. pneumophila str. Philadelphia 1	Post-translational modification
SHP-1177	SHP-1177_orf02018	PAU_RS17215	Photorhabdus asymbiotica subsp. asymbiotica ATCC 43949	Effector delivery system
SHP-1177	SHP-1177_orf00629	bfmR	Acinetobacter baumannii 1656-2	Regulation
SHP-1177	SHP-1177_orf04418	BJAB07104_RS00510	Acinetobacter baumannii BJAB07104	Immune modulation
SHP-1177	SHP-1177_orf01127	rimP	Coxiella burnetii CbuG_Q212	Effector delivery system
SHP-1177	SHP-1177_orf03060	htrB	Haemophilus influenzae 86-028NP	Immune modulation
SHP-1177	SHP-1177_orf01593	lpxH	Haemophilus somnus 129PT	Immune modulation
SHP-1177	SHP-1177_orf02309	PA1663	Pseudomonas aeruginosa PAO1	Effector delivery system
SHP-1177	SHP-1177_orf03862	ccmE	Legionella longbeachae NSW150	Nutritional/Metabolic factor
SHP-1177	SHP-1177_orf00285	clpV1	Pseudomonas mendocina ymp	Effector delivery system
SHP-1177	SHP-1177_orf00936	cpsB/cdsA	Enterococcus faecalis V583	Immune modulation
SHP-1177	SHP-1177_orf00229	hpt	Listeria monocytogenes Finland 1998	Nutritional/Metabolic factor
SHP-1177	SHP-1177_orf03925	msrA/BpilB	Neisseria lactamica 020-06	Stress survival
SHP-1177	SHP-1177_orf00245	iutA	Klebsiella pneumoniae subsp. rhinoscleromatis SB3432	Nutritional/Metabolic factor
SHP-1177	SHP-1177_orf02246	FNFX1_RS06255	Francisella cf. novicida Fx1	Immune modulation
SHP-1177	SHP-1177_orf03492	gacS	Pseudomonas aeruginosa PA7	Regulation
SHP-1177	SHP-1177_orf04420	manB	Francisella philomiragia subsp. philomiragia ATCC 25017	Immune modulation
SHP-1177	SHP-1177_orf02236	pilR	Acinetobacter baumannii 1656-2	Adherence
SHP-1177	SHP-1177_orf04254	mbtI	Mycobacterium tuberculosis str. Haarlem/NITR202	Nutritional/Metabolic factor
SHP-1177	SHP-1177_orf03448	VV1_RS15590	Vibrio vulnificus CMCP6	Adherence
SHP-1177	SHP-1177_orf03570	waaA	Pseudomonas aeruginosa PAO1	Immune modulation
SHP-1177	SHP-1177_orf03995	argK	Pseudomonas syringae pv. phaseolicola 1448A	Exotoxin
SHP-1177	SHP-1177_orf00083	CBUD_RS09115	Coxiella burnetii Dugway 5J108-111	Effector delivery system
SHP-1177	SHP-1177_orf04346	vpsU	Vibrio cholerae O1 biovar El Tor str. N16961	Biofilm
SHP-1177	SHP-1177_orf02553	algW	Pseudomonas fluorescens Pf0-1	Biofilm
SHP-1177	SHP-1177_orf02080	adeG	Acinetobacter baumannii D1279779	Biofilm
SHP-1177	SHP-1177_orf01931	csgD	Salmonella enterica subsp. enterica serovar Paratyphi A str. ATCC 9150	Adherence
SHP-1177	SHP-1177_orf03795	hopJ1	Pseudomonas syringae pv. syringae B728a	Effector delivery system
SHP-1177	SHP-1177_orf03049	CV_RS12900	Chromobacterium violaceum ATCC 12472	Effector delivery system
SHP-1177	SHP-1177_orf02560	tolC	Yersinia pestis CO92	Nutritional/Metabolic factor
SHP-1177	SHP-1177_orf03439	VV1_RS15635	Vibrio vulnificus CMCP6	Adherence
SHP-1177	SHP-1177_orf01289	feoB	Legionella longbeachae NSW150	Nutritional/Metabolic factor
SHP-1177	SHP-1177_orf01477	clpE	Listeria monocytogenes EGD-e	Stress survival
SHP-1177	SHP-1177_orf00904	purM	Francisella sp. TX077308	Nutritional/Metabolic factor
SHP-1177	SHP-1177_orf04041	tcyJ	Escherichia coli O157:H7 str. EDL933	Motility
SHP-1177	SHP-1177_orf03734	ROD_RS25695	Citrobacter rodentium ICC168	Adherence
SHP-1177	SHP-1177_orf00934	mucP	Pseudomonas aeruginosa PA7	Biofilm
SHP-1177	SHP-1177_orf03566	msbB	Haemophilus influenzae PittGG	Immune modulation
SHP-1177	SHP-1177_orf02624	leuD	Mycobacterium smegmatis str. MC2 155	Nutritional/Metabolic factor
SHP-1177	SHP-1177_orf03971	LPG_RS00105	Legionella pneumophila subsp. pneumophila str. Philadelphia 1	Effector delivery system
SHP-1177	SHP-1177_orf00533	relA	Legionella pneumophila str. Lens	Regulation
SHP-1177	SHP-1177_orf01186	ctpV	Mycobacterium indicus pranii MTCC 9506	Nutritional/Metabolic factor
SHP-1177	SHP-1177_orf02296	vasA	Vibrio cholerae O1 biovar El Tor str. N16961	Effector delivery system
SHP-1177	SHP-1177_orf01306	hopAJ2	Pseudomonas syringae pv. tomato str. DC3000	Effector delivery system
SHP-1177	SHP-1177_orf01942	fepC	Klebsiella oxytoca KCTC 1686	Nutritional/Metabolic factor
SHP-1177	SHP-1177_orf03176	MGA_RS01700	Mycoplasma gallisepticum str. R(low)	Adherence
SHP-1177	SHP-1177_orf02288	vasE	Vibrio cholerae O1 biovar El Tor str. N16961	Effector delivery system
SHP-1177	SHP-1177_orf04033	LPG_RS11000	Legionella pneumophila subsp. pneumophila str. Philadelphia 1	Stress survival
SHP-1177	SHP-1177_orf03472	acfA	Vibrio cholerae O1 biovar El Tor str. N16961	Others
SHP-1177	SHP-1177_orf01636	fleQ	Legionella pneumophila subsp. pneumophila str. Philadelphia 1	Motility
SHP-1177	SHP-1177_orf00178	regX3	Mycobacterium abscessus ATCC 19977	Regulation
SHP-1177	SHP-1177_orf01115	papR	Bacillus thuringiensis serovar konkukian str. 97-27	Biofilm
SHP-1177	SHP-1177_orf02286	atsA	Aeromonas hydrophila subsp. hydrophila ATCC 7966	Effector delivery system
SHP-1177	SHP-1177_orf02383	YPO_RS02415	Yersinia pestis CO92	Nutritional/Metabolic factor
SHP-1177	SHP-1177_orf00655	prsA2	Listeria ivanovii subsp. ivanovii PAM 55	Post-translational modification
SHP-1177	SHP-1177_orf02854	virF	Shigella flexneri 2a str. 301	Regulation
SHP-1177	SHP-1177_orf00294	pppA	Pseudomonas aeruginosa UCBPP-PA14	Effector delivery system
SHP-1177	SHP-1177_orf03751	manB/yhxB	Haemophilus ducreyi 35000HP	Immune modulation
SHP-1177	SHP-1177_orf03428	fimZ	Salmonella enterica subsp. enterica serovar Typhimurium str. LT2	Adherence
SHP-1177	SHP-1177_orf00461	qbsC	Pseudomonas fluorescens ATCC 17400	Nutritional/Metabolic factor
SHP-1177	SHP-1177_orf01655	mprA	Mycobacterium sp. KMS	Regulation
SHP-1177	SHP-1177_orf00156	STU_RS14610	Streptococcus thermophilus LMG 18311	Immune modulation
SHP-1177	SHP-1177_orf04654	ML_RS08565	Mycobacterium leprae TN	Adherence
SHP-1177	SHP-1177_orf03858	ccmA	Legionella longbeachae NSW150	Nutritional/Metabolic factor
SHP-1177	SHP-1177_orf04190	hemD	Haemophilus somnus 129PT	Nutritional/Metabolic factor
SHP-1177	SHP-1177_orf03588	kdtB	Helicobacter pylori 26695	Immune modulation
SHP-1177	SHP-1177_orf01710	PFL_RS09460	Pseudomonas fluorescens Pf-5	Adherence
SHP-1177	SHP-1177_orf04425	bplH	Bordetella pertussis Tohama I	Immune modulation
SHP-1177	SHP-1177_orf03080	cofS	Escherichia coli str. 260-1	Adherence
SHP-1177	SHP-1177_orf01872	PA4653	Pseudomonas aeruginosa PAO1	Biofilm
SHP-1177	SHP-1177_orf03041	fbpC	Neisseria gonorrhoeae FA 1090	Nutritional/Metabolic factor
SHP-1177	SHP-1177_orf02418	dep/capD	Bacillus subtilis subsp. subtilis str. 168	Immune modulation
SHP-1177	SHP-1177_orf01587	hisH2	Pseudomonas aeruginosa PAO1	Immune modulation
SHP-1177	SHP-1177_orf01933	YPO_RS20735	Yersinia pestis CO92	Nutritional/Metabolic factor
SHP-1177	SHP-1177_orf01938	ompA	Escherichia coli O157:H7 str. EDL933	Adherence
SHP-1177	SHP-1177_orf02861	recN	Neisseria lactamica 020-06	Stress survival
SHP-1177	SHP-1177_orf03178	ahpC	Mycobacterium indicus pranii MTCC 9506	Stress survival
SHP-1177	SHP-1177_orf03269	SAUSA300_RS00840	Staphylococcus aureus subsp. aureus USA300_FPR3757	Immune modulation
SHP-1177	SHP-1177_orf00132	lisR	Listeria monocytogenes EGD-e	Regulation
SHP-1177	SHP-1177_orf03036	DDA3937_RS07710	Dickeya dadantii 3937	Nutritional/Metabolic factor
SHP-1177	SHP-1177_orf04333	kasB	Mycobacterium tuberculosis RGTB327	Nutritional/Metabolic factor
SHP-1177	SHP-1177_orf01125	tuf	Mycoplasma penetrans HF-2	Adherence
SHP-1177	SHP-1177_orf03859	ccmB	Legionella pneumophila subsp. pneumophila str. Philadelphia 1	Nutritional/Metabolic factor
SHP-1177	SHP-1177_orf03351	CBUK_RS04750	Coxiella burnetii CbuK_Q154	Effector delivery system
SHP-1177	SHP-1177_orf01860	phoP	Mycobacterium abscessus ATCC 19977	Regulation
SHP-1177	SHP-1177_orf02552	mucD	Pseudomonas aeruginosa UCBPP-PA14	Biofilm
SHP-1177	SHP-1177_orf04604	CD0873	Clostridium difficile 630	Adherence
SHP-1177	SHP-1177_orf00889	fleR	Pseudomonas putida KT2440	Motility
SHP-1177	SHP-1177_orf03440	VV1_RS15630	Vibrio vulnificus CMCP6	Adherence
SHP-1177	SHP-1177_orf00529	pdxJ	Helicobacter pylori 26695	Motility
SHP-1177	SHP-1177_orf02788	senX3	Mycobacterium gilvum Spyr1	Regulation
SHP-1177	SHP-1177_orf01594	slrA	Streptococcus pneumoniae CGSP14	Adherence
SHP-1177	SHP-1177_orf03750	ABB77406	Pantoea stewartii subsp. stewartii str. SS104	Effector delivery system
SHP-1177	SHP-1177_orf02730	birA	Francisella sp. TX077308	Nutritional/Metabolic
SHP-1177	SHP-1177_orf04247	fadD13	Mycobacterium sp. JDM601	Immune modulation
SHP-1177	SHP-1177_orf03811	acfB	Vibrio cholerae O395	Others
SHP-1177	SHP-1177_orf03713	hilD	Salmonella enterica subsp. arizonae serovar 62:z4,z23:-- str. RSK2980	Effector delivery system
SHP-1177	SHP-1177_orf00858	ptxR	Pseudomonas aeruginosa PAO1	Nutritional/Metabolic factor
SHP-1177	SHP-1177_orf03820	bfpT	Escherichia coli B171	Regulation
SHP-1177	SHP-1177_orf01659	bcr	Bordetella pertussis Tohama I	Nutritional/Metabolic factor
SHP-1177	SHP-1177_orf00633	lptA	Neisseria gonorrhoeae NCCP11945	Post-translational modification
SHP-1177	SHP-1177_orf01110	coxH2/rimL	Coxiella burnetii RSA 493	Effector delivery system
SHP-1177	SHP-1177_orf00141	mgtC	Salmonella enterica subsp. arizonae serovar 62:z4,z23:-- str. RSK2980	Nutritional/Metabolic factor
SHP-1177	SHP-1177_orf01871	PA4652	Pseudomonas aeruginosa PAO1	Biofilm
SHP-1177	SHP-1177_orf00301	stk1	Pseudomonas aeruginosa PAO1	Effector delivery system
SHP-1177	SHP-1177_orf01944	hlyB	Escherichia coli O157:H7 str. EDL933	Exotoxin
SHP-1177	SHP-1177_orf01589	wbuZ	Legionella pneumophila subsp. pneumophila str. Philadelphia 1	Immune modulation
SHP-1177	SHP-1177_orf03424	lmo0689	Listeria monocytogenes EGD-e	Motility
SHP-1177	SHP-1177_orf00561	adeF	Acinetobacter baumannii D1279779	Biofilm
SHP-1177	SHP-1177_orf02457	algZ	Pseudomonas stutzeri A1501	Biofilm
SHP-1177	SHP-1177_orf00703	dhbA	Bacillus cereus AH187	Nutritional/Metabolic factor
SHP-1177	SHP-1177_orf03086	PSYR_RS13390	Pseudomonas syringae pv. syringae B728a	Nutritional/Metabolic factor
SHP-1177	SHP-1177_orf00661	chuW	Escherichia coli O17:K52:H18 str. UMN026	Nutritional/Metabolic factor
SHP-1177	SHP-1177_orf03253	CV_RS12725	Chromobacterium violaceum ATCC 12472	Effector delivery system
SHP-1177	SHP-1177_orf04252	trpD	Mycobacterium abscessus ATCC 19977	Nutritional/Metabolic factor
SHP-1177	SHP-1177_orf00230	devR/dosR	Mycobacterium abscessus subsp. bolletii 50594	Regulation
SHP-1177	SHP-1177_orf02289	tssJ	Pseudomonas entomophila L48	Effector delivery system
SHP-1177	SHP-1177_orf03814	aslA	Escherichia coli O18:K1:H7 str. RS218	Invasion
SHP-1177	SHP-1177_orf04202	pvcD	Pseudomonas aeruginosa PAO1	Nutritional/Metabolic factor
SHP-1177	SHP-1177_orf03567	CJE_RS06400	Campylobacter jejuni RM1221	Immune modulation
SHP-1177	SHP-1177_orf03316	cylG	Streptococcus agalactiae NEM316	Exotoxin
SHP-1177	SHP-1177_orf02020	PAU_RS17140	Photorhabdus asymbiotica subsp. asymbiotica ATCC 43949	Effector delivery system
SHP-1177	SHP-1177_orf02522	secA2	Mycobacterium smegmatis JS623	Others
SHP-1177	SHP-1177_orf00284	ATU_RS20350	Agrobacterium tumefaciens str. C58	Effector delivery system
SHP-1177	SHP-1177_orf00499	gap	Mycoplasma genitalium G37	Adherence
SHP-1177	SHP-1177_orf01543	sph	Bacillus cereus AH187	Exotoxin
SHP-1177	SHP-1177_orf01528	letS	Legionella pneumophila subsp. pneumophila str. Philadelphia 1	Regulation
SHP-1177	SHP-1177_orf03889	tapV	Aeromonas hydrophila subsp. hydrophila ATCC 7966	Adherence
SHP-1177	SHP-1177_orf02009	PAU_RS17170	Photorhabdus asymbiotica subsp. asymbiotica ATCC 43949	Effector delivery system
SHP-1177	SHP-1177_orf02295	tssG	Pseudomonas aeruginosa PAO1	Effector delivery system
SHP-1177	SHP-1177_orf02461	lspA	Listeria monocytogenes serotype 4b str. F2365	Post-translational modification
SHP-1177	SHP-1177_orf01738	glgX	Chlamydia trachomatis D/UW-3/CX	Effector delivery system
SHP-1177	SHP-1177_orf00296	icmF1/tssM1	Pseudomonas aeruginosa UCBPP-PA14	Effector delivery system
SHP-1177	SHP-1177_orf03186	cheV3	Helicobacter pylori 26695	Motility
SHP-1177	SHP-1177_orf03310	adhD	Mycobacterium sp. JLS	Immune modulation
SHP-1177	SHP-1177_orf00742	plcD	Acinetobacter baumannii AB0057	Exotoxin
SHP-1177	SHP-1177_orf04108	ricA	Brucella melitensis bv. 1 str. 16M	Effector delivery system
SHP-1177	SHP-1177_orf02030	PAU_RS17095	Photorhabdus asymbiotica subsp. asymbiotica ATCC 43949	Effector delivery system
SHP-1177	SHP-1177_orf04655	tlyC	Rickettsia parkeri Portsmouth	Exoenzyme
SHP-1177	SHP-1177_orf02791	ppk1	Dichelobacter nodosus VCS1703A	Adherence
SHP-1177	SHP-1177_orf03255	CBU_1566	Coxiella burnetii RSA 493	Effector delivery system
SHP-1177	SHP-1177_orf03337	farA	Neisseria gonorrhoeae FA 1090	Antimicrobial activity/Competitive advantage
SHP-1177	SHP-1177_orf00298	tssK	Pseudomonas aeruginosa LESB58	Effector delivery system
SHP-1177	SHP-1177_orf02948	MCR_RS07635	Moraxella catarrhalis RH4	Adherence
SHP-1177	SHP-1177_orf04546	gtrB	Shigella flexneri 5 str. 8401	Immune modulation
SHP-1177	SHP-1177_orf04652	purCD	Francisella tularensis subsp. tularensis WY96-3418	Nutritional/Metabolic factor
SHP-1177	SHP-1177_orf03132	EAMY_RS19925	Erwinia amylovora CFBP1430	Effector delivery system
SHP-1177	SHP-1177_orf04192	hemY	Haemophilus somnus 129PT	Nutritional/Metabolic factor
SHP-1177	SHP-1177_orf04612	PAU_RS17120	Photorhabdus asymbiotica subsp. asymbiotica ATCC 43949	Effector delivery system
SHP-1177	SHP-1177_orf01913	tcpI	Vibrio cholerae O395	Adherence
SHP-1177	SHP-1177_orf01257	iraB	Legionella pneumophila str. Lens	Nutritional/Metabolic factor
SHP-1177	SHP-1177_orf02563	tar	Escherichia coli O157:H7 str. EDL933	Motility
SHP-1177	SHP-1177_orf01235	sbnA	Staphylococcus aureus subsp. aureus str. Newman	Nutritional/Metabolic factor
SHP-1177	SHP-1177_orf01303	flhG	Campylobacter fetus subsp. fetus 82-40	Motility
SHP-1177	SHP-1177_orf00297	dotU1	Pseudomonas aeruginosa PA7	Effector delivery system
SHP-1177	SHP-1177_orf04219	ASA_RS16550	Aeromonas salmonicida subsp. salmonicida A449	Nutritional/Metabolic factor
SHP-1177	SHP-1177_orf03552	pilJ	Acinetobacter baumannii BJAB0715	Adherence
SHP-1177	SHP-1177_orf03044	AHA_RS16280	Aeromonas hydrophila subsp. hydrophila ATCC 7966	Exotoxin
SHP-1177	SHP-1177_orf02869	VV1_RS01700	Vibrio vulnificus CMCP6	Adherence
SHP-1177	SHP-1177_orf04336	ppsE	Mycobacterium vanbaalenii PYR-1	Immune modulation
SHP-1177	SHP-1177_orf01870	PA4651	Pseudomonas aeruginosa PAO1	Biofilm
SHP-1177	SHP-1177_orf02233	kpsD	Escherichia coli O45:K1:H7 str. S88	Invasion
SHP-1177	SHP-1177_orf02700	pdtorfM	Pseudomonas stutzeri KC	Nutritional/Metabolic factor
SHP-1177	SHP-1177_orf01131	mpa	Mycobacterium canettii CIPT 140010059	Stress survival
SHP-1177	SHP-1177_orf03208	rtxB	Vibrio cholerae O1 biovar El Tor str. N16961	Exotoxin
SHP-1177	SHP-1177_orf03897	pilH	Pseudomonas fluorescens Pf-5	Adherence
SHP-1177	SHP-1177_orf04051	AHML_RS07540	Aeromonas hydrophila ML09-119	Motility
SHP-1177	SHP-1177_orf01559	bioF	Francisella cf. novicida Fx1	Nutritional/Metabolic factor
SHP-1177	SHP-1177_orf01363	tig/ropA	Streptococcus pneumoniae Hungary19A-6	Stress survival
SHP-1177	SHP-1177_orf01375	pchA	Pseudomonas syringae pv. phaseolicola 1448A	Nutritional/Metabolic factor
SHP-1177	SHP-1177_orf02232	cadF	Campylobacter fetus subsp. fetus 82-40	Adherence
SHP-1177	SHP-1177_orf01943	DDA3937_RS14700	Dickeya dadantii 3937	Nutritional/Metabolic factor
SHP-1177	SHP-1177_orf03591	yhbX	Haemophilus influenzae PittGG	Immune modulation
SHP-1177	SHP-1177_orf03871	sigE	Mycobacterium sp. JLS	Regulation
SHP-1177	SHP-1177_orf01953	manA	Haemophilus somnus 2336	Immune modulation
SHP-1177	SHP-1177_orf02502	BPS_RS26875	Burkholderia pseudomallei K96243	Effector delivery system
SHP-1177	SHP-1177_orf02224	chpA	Pseudomonas fluorescens Pf-5	Adherence
SHP-1177	SHP-1177_orf02297	tssE	Pseudomonas entomophila L48	Effector delivery system
SHP-1177	SHP-1177_orf00375	pdtorfO	Pseudomonas stutzeri KC	Nutritional/Metabolic factor
SHP-1177	SHP-1177_orf00287	tssF1	Pseudomonas syringae pv. syringae B728a	Effector delivery system
SHP-1177	SHP-1177_orf02306	vgrG1a	Pseudomonas aeruginosa PA7	Effector delivery system
SHP-1177	SHP-1177_orf03338	farB	Neisseria lactamica 020-06	Antimicrobial activity/Competitive advantage
SHP-1177	SHP-1177_orf02134	YE_RS01715	Yersinia enterocolitica subsp. enterocolitica 8081	Nutritional/Metabolic factor
SHP-1177	SHP-1177_orf02354	colA	Clostridium botulinum F str. Langeland	Exoenzyme
SHP-1177	SHP-1177_orf03063	argP	Francisella noatunensis subsp. orientalis str. Toba 04	Nutritional/Metabolic factor
SHP-1177	SHP-1177_orf01088	NGR_RS30120	Sinorhizobium fredii NGR234	Effector delivery system
SHP-1177	SHP-1177_orf02372	licD	Haemophilus influenzae 86-028NP	Immune modulation
SHP-1177	SHP-1177_orf01462	QU43_RS38205	Burkholderia cenocepacia J2315	Effector delivery system
SHP-1177	SHP-1177_orf04185	lysA	Mycobacterium sp. JDM601	Nutritional/Metabolic factor
SHP-1177	SHP-1177_orf01238	ligA	Leptospira interrogans serovar Lai str. 56601	Adherence
SHP-1177	SHP-1177_orf00484	proC	Mycobacterium abscessus subsp. bolletii 50594	Nutritional/Metabolic factor
SHP-1177	SHP-1177_orf00538	bcs1	Haemophilus influenzae str. 1007	Immune modulation
SHP-1177	SHP-1177_orf02382	BQ_RS02095	Bartonella quintana str. Toulouse	Nutritional/Metabolic factor
SHP-1177	SHP-1177_orf04258	frpA	Neisseria meningitidis 8013	Adherence
SHP-1177	SHP-1177_orf03131	YE105_RS01705	Yersinia enterocolitica subsp. palearctica 105.5R(r)	Effector delivery system
SHP-1177	SHP-1177_orf01516	exbB	Neisseria lactamica 020-06	Nutritional/Metabolic factor
SHP-1177	SHP-1177_orf01495	LPG_RS13265	Legionella pneumophila subsp. pneumophila str. Philadelphia 1	Effector delivery system
SHP-1177	SHP-1177_orf03084	cdpA	Burkholderia pseudomallei K96243	Regulation
SHP-1177	SHP-1177_orf02237	AB57_RS00500	Acinetobacter baumannii AB0057	Immune modulation
SHP-1177	SHP-1177_orf01331	cylI	Streptococcus agalactiae NEM316	Exotoxin
SHP-1177	SHP-1177_orf01517	exbD	Neisseria meningitidis 053442	Nutritional/Metabolic factor
SHP-1177	SHP-1177_orf03401	PA3157	Pseudomonas aeruginosa PAO1	Immune modulation
SHP-1177	SHP-1177_orf03621	bfmS	Acinetobacter baumannii BJAB0715	Regulation
SHP-1177	SHP-1177_orf01868	PA4648	Pseudomonas aeruginosa PAO1	Biofilm
SHP-1177	SHP-1177_orf00628	sadH	Mycobacterium canettii CIPT 140010059	Immune modulation
SHP-1177	SHP-1177_orf02629	pdxA	Helicobacter pylori 26695	Motility
SHP-1177	SHP-1177_orf00429	STM0280	Salmonella enterica subsp. enterica serovar Typhimurium str. LT2	Effector delivery system
SHP-1177	SHP-1177_orf01018	mntA	Neisseria meningitidis MC58	Stress survival
SHP-1177	SHP-1177_orf04593	oppA	Listeria monocytogenes 10403S	Nutritional/Metabolic factor
SHP-1177	SHP-1177_orf03249	ddrA	Mycobacterium sp. JLS	Immune modulation
SHP-1177	SHP-1177_orf01147	bvgS	Bordetella pertussis Tohama I	Regulation
SHP-1177	SHP-1177_orf04021	clbD	Klebsiella pneumoniae subsp. pneumoniae 1084	Exotoxin
SHP-1177	SHP-1177_orf03499	rtxA	Legionella pneumophila str. Lens	Exotoxin
SHP-1177	SHP-1177_orf03569	futC1	Helicobacter pylori P12	Immune modulation
SHP-1177	SHP-1177_orf04636	algQ	Pseudomonas aeruginosa PAO1	Biofilm
SHP-1177	SHP-1177_orf02903	PA2383	Pseudomonas aeruginosa PAO1	Nutritional/Metabolic factor
SHP-1177	SHP-1177_orf00848	mtrE	Neisseria lactamica 020-06	Antimicrobial activity/Competitive advantage
SHP-1177	SHP-1177_orf00124	corR	Pseudomonas syringae pv. tomato str. DC3000	Exotoxin
SHP-1177	SHP-1177_orf03223	phzG1	Pseudomonas aeruginosa PA7	Nutritional/Metabolic factor
SHP-1177	SHP-1177_orf01081	flpG	Aeromonas veronii B565	Adherence
SHP-1177	SHP-1177_orf03108	QU43_RS68245	Burkholderia cenocepacia J2315	Adherence
SHP-1177	SHP-1177_orf01284	irp6C	Corynebacterium jeikeium K411	Nutritional/Metabolic factor
SHP-1177	SHP-1177_orf02063	napA	Helicobacter pylori 26695	Immune modulation
SHP-1177	SHP-1177_orf03225	pprA	Pseudomonas aeruginosa PAO1	Adherence
SHP-1177	SHP-1177_orf03264	algR	Pseudomonas aeruginosa PA7	Biofilm
SHP-1177	SHP-1177_orf03747	chpD	Pseudomonas fluorescens SBW25	Adherence
SHP-1177	SHP-1177_orf01866	wcbT	Burkholderia cenocepacia AU 1054	Immune modulation
SHP-1177	SHP-1177_orf01917	ciuD	Corynebacterium jeikeium K411	Nutritional/Metabolic factor
SHP-1177	SHP-1177_orf04207	bprB	Burkholderia pseudomallei K96243	Effector delivery system
SHP-1177	SHP-1177_orf01654	phoQ	Salmonella enterica subsp. arizonae serovar 62:z4,z23:-- str. RSK2980	Regulation
SHP-1177	SHP-1177_orf04058	sctN	Xanthomonas campestris pv. campestris str. ATCC 33913	Effector delivery system
SHP-1177	SHP-1177_orf01550	essC	Bacillus anthracis str. Sterne	Effector delivery system
SHP-1177	SHP-1177_orf03329	viuB	Vibrio cholerae O1 biovar El Tor str. N16961	Nutritional/Metabolic factor
SHP-1177	SHP-1177_orf01586	gmhB	Campylobacter fetus subsp. fetus 82-40	Immune modulation
SHP-1177	SHP-1177_orf02376	BJAB07104_RS00480	Acinetobacter baumannii BJAB07104	Immune modulation
SHP-1177	SHP-1177_orf01565	wcbP	Burkholderia cenocepacia J2315	Immune modulation
SHP-1177	SHP-1177_orf01979	sugB	Mycobacterium marinum M	Nutritional/Metabolic factor
SHP-1177	SHP-1177_orf01557	bioA	Francisella novicida U112	Nutritional/Metabolic factor
SHP-1177	SHP-1177_orf04446	ppkA	Pseudomonas fluorescens SBW25	Effector delivery system
SHP-1177	SHP-1177_orf01176	adsA	Staphylococcus aureus subsp. aureus MW2	Immune modulation
SHP-1177	SHP-1177_orf03446	VV1_RS15600	Vibrio vulnificus CMCP6	Adherence
SHP-1177	SHP-1177_orf02287	dotU	Aeromonas salmonicida subsp. salmonicida A449	Effector delivery system
SHP-1177	SHP-1177_orf02483	mrfI	Photorhabdus luminescens str. K122	Adherence
SHP-1177	SHP-1177_orf04617	PAU_RS17135	Photorhabdus asymbiotica subsp. asymbiotica ATCC 43949	Effector delivery system
[truncated: 12,445 more rows]
