# Supplementary material for: Epidemiological and Genomic analysis of Vibrio parahaemolyticus isolated from imported travelers at the port of Shanghai, China (2017-2019)
Source: BMC Microbiol. 2024 Apr 26;24:145. doi: 10.1186/s12866-024-03303-7 (PMC11046881; doi:10.1186/s12866-024-03303-7)
Supplement: Supplementary file 3 — Supplementary Material 3. [file 12866_2024_3303_MOESM3_ESM.xlsx]

## Sheet: Additional file 3
Additional file 3 The potential drug resistant-associated genes of 21 isolates
Isolate	Gene of Isolate	Gene predition	Predition of Organism	Predition of Antibiotic	Predition of Mechanism
SHP-1108	SHP-1108_orf01182	acrD	Escherichia coli str. K-12 substr. W3110	aminoglycoside	antibiotic efflux
SHP-1108	SHP-1108_orf02490	cmeB	Campylobacter jejuni subsp. doylei 269.97	cephalosporin	antibiotic efflux
SHP-1108	SHP-1108_orf00531	MexF	Pseudomonas aeruginosa PAO1	diaminopyrimidine	antibiotic efflux
SHP-1108	SHP-1108_orf00541	adeB	Acinetobacter baumannii	glycylcycline	antibiotic efflux
SHP-1108	SHP-1108_orf03562	MexW	Pseudomonas aeruginosa PAO1	disinfecting agents and antiseptics	antibiotic efflux
SHP-1108	SHP-1108_orf03338	TriC	Pseudomonas aeruginosa PAO1	disinfecting agents and antiseptics	antibiotic efflux
SHP-1108	SHP-1108_orf00352	MexK	Pseudomonas aeruginosa PAO1	disinfecting agents and antiseptics	antibiotic efflux
SHP-1108	SHP-1108_orf03423	acrB	Escherichia coli str. K-12 substr. MG1655	cephalosporin	antibiotic efflux
SHP-1108	SHP-1108_orf00334	mexN	Pseudomonas aeruginosa	phenicol	antibiotic efflux
SHP-1108	SHP-1108_orf04100	Saur_mupB_MUP	Staphylococcus aureus	mupirocin-like	antibiotic target alteration
SHP-1108	SHP-1108_orf03994	Saur_mupA_MUP	Staphylococcus aureus	mupirocin-like	antibiotic target alteration
SHP-1108	SHP-1108_orf03816	LptD	Klebsiella pneumoniae subsp. pneumoniae KPNIH10	aminocoumarin	antibiotic efflux
SHP-1108	SHP-1108_orf04461	tet(T)	Streptococcus pyogenes	tetracycline	antibiotic target protection
SHP-1108	SHP-1108_orf00321	tetB(P)	Clostridium perfringens	tetracycline	antibiotic target protection
SHP-1108	SHP-1108_orf00222	macB	Neisseria gonorrhoeae	macrolide	antibiotic efflux
SHP-1108	SHP-1108_orf02683	novA	Streptomyces niveus	aminocoumarin	antibiotic efflux
SHP-1108	SHP-1108_orf04476	rpoB2	Nocardia farcinica IFM 10152	peptide	antibiotic target alteration
SHP-1108	SHP-1108_orf02472	TaeA	Paenibacillus sp. LC231	pleuromutilin	antibiotic efflux
SHP-1108	SHP-1108_orf03523	msbA	Escherichia coli str. K-12 substr. MG1655	nitroimidazole	antibiotic efflux
SHP-1108	SHP-1108_orf00991	tetB(60)	uncultured bacterium	tetracycline	antibiotic efflux
SHP-1108	SHP-1108_orf00524	rosB	Yersinia enterocolitica (type O:8)	peptide	antibiotic efflux
SHP-1108	SHP-1108_orf02133	almE	Vibrio cholerae	peptide	antibiotic target alteration
SHP-1108	SHP-1108_orf02579	MCR-3.28	Klebsiella pneumoniae	peptide	antibiotic target alteration
SHP-1108	SHP-1108_orf03951	evgS	Escherichia coli str. K-12 substr. MG1655	fluoroquinolone	antibiotic efflux
SHP-1108	SHP-1108_orf00992	tetA(60)	uncultured bacterium	tetracycline	antibiotic efflux
SHP-1108	SHP-1108_orf00527	lmrC	Streptomyces lincolnensis	lincosamide	antibiotic target protection
SHP-1108	SHP-1108_orf01059	optrA	Enterococcus faecalis	oxazolidinone	antibiotic target protection
SHP-1108	SHP-1108_orf04568	mecC	Staphylococcus aureus subsp. aureus LGA251	carbapenem	antibiotic target replacement
SHP-1108	SHP-1108_orf03920	mecD	Macrococcus caseolyticus	carbapenem	antibiotic target replacement
SHP-1108	SHP-1108_orf00351	OprN	Pseudomonas aeruginosa PAO1	diaminopyrimidine	antibiotic efflux
SHP-1108	SHP-1108_orf03085	farB	Neisseria meningitidis MC58	antibacterial free fatty acids	antibiotic efflux
SHP-1108	SHP-1108_orf04375	cpxA	Escherichia coli O157:H7 str. Sakai	aminocoumarin	antibiotic efflux
SHP-1108	SHP-1108_orf03893	TolC	Escherichia coli	aminocoumarin	antibiotic efflux
SHP-1108	SHP-1108_orf01035	hmrM	Haemophilus influenzae R2846	disinfecting agents and antiseptics	antibiotic efflux
SHP-1108	SHP-1108_orf01466	tet(W/N/W)	uncultured bacterium IN-02	tetracycline	antibiotic target protection
SHP-1108	SHP-1108_orf04087	Ctra_murA_FOF	Chlamydia trachomatis	phosphonic acid	antibiotic target alteration
SHP-1108	SHP-1108_orf00223	mtrE	Neisseria gonorrhoeae	macrolide	antibiotic efflux
SHP-1108	SHP-1108_orf02529	mepA	Staphylococcus aureus	glycylcycline	antibiotic efflux
SHP-1108	SHP-1108_orf01588	cdeA	Clostridioides difficile	disinfecting agents and antiseptics	antibiotic efflux
SHP-1108	SHP-1108_orf02437	OpmH	Pseudomonas aeruginosa PAO1	disinfecting agents and antiseptics	antibiotic efflux
SHP-1108	SHP-1108_orf01233	vanT_in_vanG_cl	Enterococcus faecalis	glycopeptide	antibiotic target alteration
SHP-1108	SHP-1108_orf01571	Kpne_OmpK37	Klebsiella pneumoniae	carbapenem	reduced permeability to antibiotic
SHP-1108	SHP-1108_orf04150	ugd	Escherichia coli str. K-12 substr. MG1655	peptide	antibiotic target alteration
SHP-1108	SHP-1108_orf03302	bcr-1	Pseudomonas aeruginosa	bicyclomycin-like	antibiotic efflux
SHP-1108	SHP-1108_orf03381	tet(35)	Vibrio harveyi	tetracycline	antibiotic efflux
SHP-1108	SHP-1108_orf00244	OmpA	Klebsiella pneumoniae	peptide	reduced permeability to antibiotic
SHP-1108	SHP-1108_orf04341	MexV	Pseudomonas aeruginosa PAO1	disinfecting agents and antiseptics	antibiotic efflux
SHP-1108	SHP-1108_orf00862	TriB	Pseudomonas aeruginosa PAO1	disinfecting agents and antiseptics	antibiotic efflux
SHP-1108	SHP-1108_orf02030	macA	Neisseria gonorrhoeae	macrolide	antibiotic efflux
SHP-1108	SHP-1108_orf02491	MexE	Pseudomonas aeruginosa PAO1	diaminopyrimidine	antibiotic efflux
SHP-1108	SHP-1108_orf03424	AcrE	Escherichia coli str. K-12 substr. MG1655	cephalosporin	antibiotic efflux
SHP-1108	SHP-1108_orf01787	TxR	Vibrio harveyi	tetracycline	antibiotic efflux
SHP-1108	SHP-1108_orf00942	vanE	Enterococcus faecalis	glycopeptide	antibiotic target alteration
SHP-1108	SHP-1108_orf00464	clbB	Brevibacillus brevis NBRC 100599	lincosamide	antibiotic target alteration
SHP-1108	SHP-1108_orf00530	adeG	Acinetobacter baumannii AYE	fluoroquinolone	antibiotic efflux
SHP-1108	SHP-1108_orf03339	MexJ	Pseudomonas aeruginosa PAO1	disinfecting agents and antiseptics	antibiotic efflux
SHP-1108	SHP-1108_orf00361	rphB	Paenibacillus sp. LC231	rifamycin	antibiotic inactivation
SHP-1108	SHP-1108_orf00549	tetA(58)	Paenibacillus sp. LC231	tetracycline	antibiotic efflux
SHP-1108	SHP-1108_orf02332	basS	Pseudomonas aeruginosa	peptide	antibiotic efflux
SHP-1108	SHP-1108_orf02041	mdtN	Escherichia coli str. K-12 substr. W3110	disinfecting agents and antiseptics	antibiotic efflux
SHP-1108	SHP-1108_orf00143	vanH_in_vanD_cl	Enterococcus faecium	glycopeptide	antibiotic target alteration
SHP-1108	SHP-1108_orf01019	LpsB	Acinetobacter baumannii	peptide	reduced permeability to antibiotic
SHP-1108	SHP-1108_orf01630	leuO	Escherichia coli	disinfecting agents and antiseptics	antibiotic efflux
SHP-1108	SHP-1108_orf03084	emrK	Escherichia coli	tetracycline	antibiotic efflux
SHP-1108	SHP-1108_orf00482	NmcR	Enterobacter cloacae	carbapenem	antibiotic inactivation
SHP-1108	SHP-1108_orf00214	adeL	Acinetobacter baumannii	fluoroquinolone	antibiotic efflux
SHP-1108	SHP-1108_orf00880	baeS	Escherichia coli str. K-12 substr. W3110	aminocoumarin	antibiotic efflux
SHP-1108	SHP-1108_orf03837	arlS	Staphylococcus aureus subsp. aureus NCTC 8325	disinfecting agents and antiseptics	antibiotic efflux
SHP-1108	SHP-1108_orf03993	mreA	Streptococcus agalactiae	macrolide	antibiotic efflux
SHP-1108	SHP-1108_orf02576	ParS	Pseudomonas aeruginosa PAO1	aminoglycoside	antibiotic efflux
SHP-1108	SHP-1108_orf00072	arnA	Pseudomonas aeruginosa PAO1	peptide	antibiotic target alteration
SHP-1108	SHP-1108_orf01879	RlmA(II)	Streptococcus pneumoniae	lincosamide	antibiotic target alteration
SHP-1108	SHP-1108_orf01576	sul4	uncultured bacterium	sulfonamide	antibiotic target replacement
SHP-1108	SHP-1108_orf03307	smeS	Stenotrophomonas maltophilia	aminoglycoside	antibiotic efflux
SHP-1108	SHP-1108_orf03881	bacA	Escherichia coli str. K-12 substr. MG1655	peptide	antibiotic target alteration
SHP-1108	SHP-1108_orf03172	RanA	Riemerella anatipestifer RA-GD	aminoglycoside	antibiotic efflux
SHP-1108	SHP-1108_orf00163	tlrC	Streptomyces fradiae	lincosamide	antibiotic target protection
SHP-1108	SHP-1108_orf01450	vanH_in_vanB_cl	Enterococcus faecalis	glycopeptide	antibiotic target alteration
SHP-1108	SHP-1108_orf04201	MCR-10.3	Enterobacter kobei	peptide	antibiotic target alteration
SHP-1108	SHP-1108_orf03813	Erm(39)	Mycolicibacterium fortuitum	lincosamide	antibiotic target alteration
SHP-1108	SHP-1108_orf01305	cprS	Pseudomonas aeruginosa PAO1	peptide	antibiotic efflux
SHP-1108	SHP-1108_orf00437	bcrA	Bacillus licheniformis	peptide	antibiotic efflux
SHP-1108	SHP-1108_orf00537	CARB-22	Vibrio parahaemolyticus RIMD 2210633	penam	antibiotic inactivation
SHP-1108	SHP-1108_orf04082	RanB	Riemerella anatipestifer RA-GD	aminoglycoside	antibiotic efflux
SHP-1108	SHP-1108_orf03953	vanR_in_vanF_cl	Paenibacillus popilliae ATCC 14706	glycopeptide	antibiotic target alteration
SHP-1108	SHP-1108_orf04232	ParR	Pseudomonas aeruginosa PAO1	aminoglycoside	antibiotic efflux
SHP-1108	SHP-1108_orf03476	vanR_in_vanM_cl	Enterococcus faecium	glycopeptide	antibiotic target alteration
SHP-1108	SHP-1108_orf02910	baeR	Escherichia coli str. K-12 substr. W3110	aminocoumarin	antibiotic efflux
SHP-1108	SHP-1108_orf00542	MexH	Pseudomonas aeruginosa PAO1	disinfecting agents and antiseptics	antibiotic efflux
SHP-1108	SHP-1108_orf04376	Paer_CpxR	Pseudomonas aeruginosa	aminocoumarin	antibiotic efflux
SHP-1108	SHP-1108_orf03021	oleC	Streptomyces antibioticus	macrolide	antibiotic efflux
SHP-1108	SHP-1108_orf00147	vanR_in_vanL_cl	Enterococcus faecalis	glycopeptide	antibiotic target alteration
SHP-1108	SHP-1108_orf02681	kdpE	Escherichia coli str. K-12 substr. MG1655	aminoglycoside	antibiotic efflux
SHP-1108	SHP-1108_orf01156	arlR	Staphylococcus aureus subsp. aureus str. Newman	disinfecting agents and antiseptics	antibiotic efflux
SHP-1108	SHP-1108_orf01306	cprR	Pseudomonas aeruginosa PAO1	peptide	antibiotic efflux
SHP-1108	SHP-1108_orf02333	vanR_in_vanB_cl	Enterococcus faecalis	glycopeptide	antibiotic target alteration
SHP-1108	SHP-1108_orf03082	QnrAS	Aliivibrio salmonicida LFI1238	fluoroquinolone	antibiotic target protection
SHP-1108	SHP-1108_orf01565	LpeA	Legionella pneumophila str. Paris	macrolide	antibiotic efflux
SHP-1108	SHP-1108_orf02989	catB9	Vibrio cholerae	phenicol	antibiotic inactivation
SHP-1108	SHP-1108_orf02682	kdpD	Staphylococcus aureus	aminoglycoside	antibiotic efflux
SHP-1108	SHP-1108_orf04441	CRP	Escherichia coli str. K-12 substr. W3110	fluoroquinolone	antibiotic efflux
SHP-1108	SHP-1108_orf02008	PmrF	Escherichia coli str. K-12 substr. MG1655	peptide	antibiotic target alteration
SHP-1108	SHP-1108_orf01198	evgA	Escherichia coli O157:H7 str. Sakai	fluoroquinolone	antibiotic efflux
SHP-1108	SHP-1108_orf03328	LlmA_23S_CLI	Paenibacillus sp. LC231	lincosamide	antibiotic target alteration
SHP-1108	SHP-1108_orf01846	vanH_in_vanO_cl	Rhodococcus hoagii	glycopeptide	antibiotic target alteration
SHP-1108	SHP-1108_orf03810	dfrA3	Plasmid pAZ1	diaminopyrimidine	antibiotic target replacement
SHP-1108	SHP-1108_orf00327	Paer_soxR	Pseudomonas aeruginosa PAO1	cephalosporin	antibiotic efflux
SHP-1108	SHP-1108_orf04264	otr(A)S.rim	Streptomyces rimosus	tetracycline	antibiotic target protection
SHP-1108	SHP-1108_orf03382	H-NS	Escherichia coli O157:H7 str. Sakai	cephalosporin	antibiotic efflux
SHP-1108	SHP-1108_orf01279	vanR_in_vanP_cl	Enterococcus faecium	glycopeptide	antibiotic target alteration
SHP-1108	SHP-1108_orf02925	mgrA	Staphylococcus aureus subsp. aureus N315	cephalosporin	antibiotic efflux
SHP-1108	SHP-1108_orf04500	golS	Salmonella enterica subsp. enterica serovar Typhimurium str. LT2	carbapenem	antibiotic efflux
SHP-1108	SHP-1108_orf04469	tet(W/32/O)	Trueperella pyogenes	tetracycline	antibiotic target protection
SHP-1108	SHP-1108_orf04323	Kpne_KpnE	Klebsiella pneumoniae subsp. pneumoniae NTUH-K2044	aminoglycoside	antibiotic efflux
SHP-1108	SHP-1108_orf00388	ramA	Enterobacter cloacae	carbapenem	antibiotic efflux
SHP-1108	SHP-1108_orf04650	gadW	Escherichia coli O25b:H4	fluoroquinolone	antibiotic efflux
SHP-1108	SHP-1108_orf00449	YajC	Pseudomonas aeruginosa	cephalosporin	antibiotic efflux
SHP-1108	SHP-1108_orf04322	Kpne_KpnF	Klebsiella pneumoniae subsp. pneumoniae NTUH-K2044	aminoglycoside	antibiotic efflux
SHP-1108	SHP-1108_orf01363	catB8	Salmonella enterica subsp. enterica serovar Typhi	phenicol	antibiotic inactivation
SHP-1108	SHP-1108_orf01493	rsmA	Pseudomonas aeruginosa	diaminopyrimidine	antibiotic efflux
SHP-1117	SHP-1117_orf01350	acrD	Escherichia coli str. K-12 substr. W3110	aminoglycoside	antibiotic efflux
SHP-1117	SHP-1117_orf03303	cmeB	Campylobacter jejuni subsp. doylei 269.97	cephalosporin	antibiotic efflux
SHP-1117	SHP-1117_orf02142	MexF	Pseudomonas aeruginosa PAO1	diaminopyrimidine	antibiotic efflux
SHP-1117	SHP-1117_orf02132	adeB	Acinetobacter baumannii	glycylcycline	antibiotic efflux
SHP-1117	SHP-1117_orf00597	MexW	Pseudomonas aeruginosa PAO1	disinfecting agents and antiseptics	antibiotic efflux
SHP-1117	SHP-1117_orf00374	TriC	Pseudomonas aeruginosa PAO1	disinfecting agents and antiseptics	antibiotic efflux
SHP-1117	SHP-1117_orf02320	MexK	Pseudomonas aeruginosa PAO1	disinfecting agents and antiseptics	antibiotic efflux
SHP-1117	SHP-1117_orf00459	acrB	Escherichia coli str. K-12 substr. MG1655	cephalosporin	antibiotic efflux
SHP-1117	SHP-1117_orf02338	mexN	Pseudomonas aeruginosa	phenicol	antibiotic efflux
SHP-1117	SHP-1117_orf02547	Saur_mupB_MUP	Staphylococcus aureus	mupirocin-like	antibiotic target alteration
SHP-1117	SHP-1117_orf03416	Saur_mupA_MUP	Staphylococcus aureus	mupirocin-like	antibiotic target alteration
SHP-1117	SHP-1117_orf03594	LptD	Klebsiella pneumoniae subsp. pneumoniae KPNIH10	aminocoumarin	antibiotic efflux
SHP-1117	SHP-1117_orf01501	tet(T)	Streptococcus pyogenes	tetracycline	antibiotic target protection
SHP-1117	SHP-1117_orf02351	tetB(P)	Clostridium perfringens	tetracycline	antibiotic target protection
SHP-1117	SHP-1117_orf02451	macB	Neisseria gonorrhoeae	macrolide	antibiotic efflux
SHP-1117	SHP-1117_orf03073	novA	Streptomyces niveus	aminocoumarin	antibiotic efflux
SHP-1117	SHP-1117_orf01515	rpoB2	Nocardia farcinica IFM 10152	peptide	antibiotic target alteration
SHP-1117	SHP-1117_orf01704	TaeA	Paenibacillus sp. LC231	pleuromutilin	antibiotic efflux
SHP-1117	SHP-1117_orf00560	msbA	Escherichia coli str. K-12 substr. MG1655	nitroimidazole	antibiotic efflux
SHP-1117	SHP-1117_orf00124	tetB(60)	uncultured bacterium	tetracycline	antibiotic efflux
SHP-1117	SHP-1117_orf02149	rosB	Yersinia enterocolitica (type O:8)	peptide	antibiotic efflux
SHP-1117	SHP-1117_orf04020	almE	Vibrio cholerae	peptide	antibiotic target alteration
SHP-1117	SHP-1117_orf03214	MCR-3.28	Klebsiella pneumoniae	peptide	antibiotic target alteration
SHP-1117	SHP-1117_orf03459	evgS	Escherichia coli str. K-12 substr. MG1655	fluoroquinolone	antibiotic efflux
SHP-1117	SHP-1117_orf00123	tetA(60)	uncultured bacterium	tetracycline	antibiotic efflux
SHP-1117	SHP-1117_orf02146	lmrC	Streptomyces lincolnensis	lincosamide	antibiotic target protection
SHP-1117	SHP-1117_orf00057	optrA	Enterococcus faecalis	oxazolidinone	antibiotic target protection
SHP-1117	SHP-1117_orf04316	mecC	Staphylococcus aureus subsp. aureus LGA251	carbapenem	antibiotic target replacement
SHP-1117	SHP-1117_orf03490	mecD	Macrococcus caseolyticus	carbapenem	antibiotic target replacement
SHP-1117	SHP-1117_orf02673	farB	Neisseria meningitidis MC58	antibacterial free fatty acids	antibiotic efflux
SHP-1117	SHP-1117_orf02321	OprN	Pseudomonas aeruginosa PAO1	diaminopyrimidine	antibiotic efflux
SHP-1117	SHP-1117_orf01415	cpxA	Escherichia coli O157:H7 str. Sakai	aminocoumarin	antibiotic efflux
SHP-1117	SHP-1117_orf00080	hmrM	Haemophilus influenzae R2846	disinfecting agents and antiseptics	antibiotic efflux
SHP-1117	SHP-1117_orf03517	TolC	Escherichia coli	aminocoumarin	antibiotic efflux
SHP-1117	SHP-1117_orf01099	tet(W/N/W)	uncultured bacterium IN-02	tetracycline	antibiotic target protection
SHP-1117	SHP-1117_orf02567	Ctra_murA_FOF	Chlamydia trachomatis	phosphonic acid	antibiotic target alteration
SHP-1117	SHP-1117_orf02450	mtrE	Neisseria gonorrhoeae	macrolide	antibiotic efflux
SHP-1117	SHP-1117_orf03264	mepA	Staphylococcus aureus	glycylcycline	antibiotic efflux
SHP-1117	SHP-1117_orf00976	cdeA	Clostridioides difficile	disinfecting agents and antiseptics	antibiotic efflux
SHP-1117	SHP-1117_orf01669	OpmH	Pseudomonas aeruginosa PAO1	disinfecting agents and antiseptics	antibiotic efflux
SHP-1117	SHP-1117_orf01299	vanT_in_vanG_cl	Enterococcus faecalis	glycopeptide	antibiotic target alteration
SHP-1117	SHP-1117_orf00993	Kpne_OmpK37	Klebsiella pneumoniae	carbapenem	reduced permeability to antibiotic
SHP-1117	SHP-1117_orf03691	ugd	Escherichia coli str. K-12 substr. MG1655	peptide	antibiotic target alteration
SHP-1117	SHP-1117_orf00338	bcr-1	Pseudomonas aeruginosa	bicyclomycin-like	antibiotic efflux
SHP-1117	SHP-1117_orf00417	tet(35)	Vibrio harveyi	tetracycline	antibiotic efflux
SHP-1117	SHP-1117_orf02428	OmpA	Klebsiella pneumoniae	peptide	reduced permeability to antibiotic
SHP-1117	SHP-1117_orf03880	MexV	Pseudomonas aeruginosa PAO1	disinfecting agents and antiseptics	antibiotic efflux
SHP-1117	SHP-1117_orf01823	TriB	Pseudomonas aeruginosa PAO1	disinfecting agents and antiseptics	antibiotic efflux
SHP-1117	SHP-1117_orf00460	AcrE	Escherichia coli str. K-12 substr. MG1655	cephalosporin	antibiotic efflux
SHP-1117	SHP-1117_orf04053	macA	Neisseria gonorrhoeae	macrolide	antibiotic efflux
SHP-1117	SHP-1117_orf03302	MexE	Pseudomonas aeruginosa PAO1	diaminopyrimidine	antibiotic efflux
SHP-1117	SHP-1117_orf04297	TxR	Vibrio harveyi	tetracycline	antibiotic efflux
SHP-1117	SHP-1117_orf01744	vanE	Enterococcus faecalis	glycopeptide	antibiotic target alteration
SHP-1117	SHP-1117_orf02311	rphB	Paenibacillus sp. LC231	rifamycin	antibiotic inactivation
SHP-1117	SHP-1117_orf02210	clbB	Brevibacillus brevis NBRC 100599	lincosamide	antibiotic target alteration
SHP-1117	SHP-1117_orf02143	adeG	Acinetobacter baumannii AYE	fluoroquinolone	antibiotic efflux
SHP-1117	SHP-1117_orf00375	MexJ	Pseudomonas aeruginosa PAO1	disinfecting agents and antiseptics	antibiotic efflux
SHP-1117	SHP-1117_orf02125	tetA(58)	Paenibacillus sp. LC231	tetracycline	antibiotic efflux
SHP-1117	SHP-1117_orf01565	basS	Pseudomonas aeruginosa	peptide	antibiotic efflux
SHP-1117	SHP-1117_orf04043	mdtN	Escherichia coli str. K-12 substr. W3110	disinfecting agents and antiseptics	antibiotic efflux
SHP-1117	SHP-1117_orf02529	vanH_in_vanD_cl	Enterococcus faecium	glycopeptide	antibiotic target alteration
SHP-1117	SHP-1117_orf00096	LpsB	Acinetobacter baumannii	peptide	reduced permeability to antibiotic
SHP-1117	SHP-1117_orf00934	leuO	Escherichia coli	disinfecting agents and antiseptics	antibiotic efflux
SHP-1117	SHP-1117_orf02674	emrK	Escherichia coli	tetracycline	antibiotic efflux
SHP-1117	SHP-1117_orf02192	NmcR	Enterobacter cloacae	carbapenem	antibiotic inactivation
SHP-1117	SHP-1117_orf02459	adeL	Acinetobacter baumannii	fluoroquinolone	antibiotic efflux
SHP-1117	SHP-1117_orf01805	baeS	Escherichia coli str. K-12 substr. W3110	aminocoumarin	antibiotic efflux
SHP-1117	SHP-1117_orf03573	arlS	Staphylococcus aureus subsp. aureus NCTC 8325	disinfecting agents and antiseptics	antibiotic efflux
SHP-1117	SHP-1117_orf03417	mreA	Streptococcus agalactiae	macrolide	antibiotic efflux
SHP-1117	SHP-1117_orf03217	ParS	Pseudomonas aeruginosa PAO1	aminoglycoside	antibiotic efflux
SHP-1117	SHP-1117_orf04469	arnA	Pseudomonas aeruginosa PAO1	peptide	antibiotic target alteration
SHP-1117	SHP-1117_orf04206	RlmA(II)	Streptococcus pneumoniae	lincosamide	antibiotic target alteration
SHP-1117	SHP-1117_orf00988	sul4	uncultured bacterium	sulfonamide	antibiotic target replacement
SHP-1117	SHP-1117_orf00343	smeS	Stenotrophomonas maltophilia	aminoglycoside	antibiotic efflux
SHP-1117	SHP-1117_orf03530	bacA	Escherichia coli str. K-12 substr. MG1655	peptide	antibiotic target alteration
SHP-1117	SHP-1117_orf00208	RanA	Riemerella anatipestifer RA-GD	aminoglycoside	antibiotic efflux
SHP-1117	SHP-1117_orf02508	tlrC	Streptomyces fradiae	lincosamide	antibiotic target protection
SHP-1117	SHP-1117_orf01114	vanH_in_vanB_cl	Enterococcus faecalis	glycopeptide	antibiotic target alteration
SHP-1117	SHP-1117_orf03597	Erm(39)	Mycolicibacterium fortuitum	lincosamide	antibiotic target alteration
SHP-1117	SHP-1117_orf01230	cprS	Pseudomonas aeruginosa PAO1	peptide	antibiotic efflux
SHP-1117	SHP-1117_orf02237	bcrA	Bacillus licheniformis	peptide	antibiotic efflux
SHP-1117	SHP-1117_orf02136	CARB-22	Vibrio parahaemolyticus RIMD 2210633	penam	antibiotic inactivation
SHP-1117	SHP-1117_orf02571	RanB	Riemerella anatipestifer RA-GD	aminoglycoside	antibiotic efflux
SHP-1117	SHP-1117_orf03457	vanR_in_vanF_cl	Paenibacillus popilliae ATCC 14706	glycopeptide	antibiotic target alteration
SHP-1117	SHP-1117_orf03771	ParR	Pseudomonas aeruginosa PAO1	aminoglycoside	antibiotic efflux
SHP-1117	SHP-1117_orf00513	vanR_in_vanM_cl	Enterococcus faecium	glycopeptide	antibiotic target alteration
SHP-1117	SHP-1117_orf02845	baeR	Escherichia coli str. K-12 substr. W3110	aminocoumarin	antibiotic efflux
SHP-1117	SHP-1117_orf02131	MexH	Pseudomonas aeruginosa PAO1	disinfecting agents and antiseptics	antibiotic efflux
SHP-1117	SHP-1117_orf01416	Paer_CpxR	Pseudomonas aeruginosa	aminocoumarin	antibiotic efflux
SHP-1117	SHP-1117_orf02525	vanR_in_vanL_cl	Enterococcus faecalis	glycopeptide	antibiotic target alteration
SHP-1117	SHP-1117_orf02738	oleC	Streptomyces antibioticus	macrolide	antibiotic efflux
SHP-1117	SHP-1117_orf03075	kdpE	Escherichia coli str. K-12 substr. MG1655	aminoglycoside	antibiotic efflux
SHP-1117	SHP-1117_orf01229	cprR	Pseudomonas aeruginosa PAO1	peptide	antibiotic efflux
SHP-1117	SHP-1117_orf02244	arlR	Staphylococcus aureus subsp. aureus str. Newman	disinfecting agents and antiseptics	antibiotic efflux
SHP-1117	SHP-1117_orf01566	vanR_in_vanB_cl	Enterococcus faecalis	glycopeptide	antibiotic target alteration
SHP-1117	SHP-1117_orf02676	QnrAS	Aliivibrio salmonicida LFI1238	fluoroquinolone	antibiotic target protection
SHP-1117	SHP-1117_orf00999	LpeA	Legionella pneumophila str. Paris	macrolide	antibiotic efflux
SHP-1117	SHP-1117_orf02769	catB9	Vibrio cholerae	phenicol	antibiotic inactivation
SHP-1117	SHP-1117_orf03074	kdpD	Staphylococcus aureus	aminoglycoside	antibiotic efflux
SHP-1117	SHP-1117_orf01480	CRP	Escherichia coli str. K-12 substr. W3110	fluoroquinolone	antibiotic efflux
SHP-1117	SHP-1117_orf04075	PmrF	Escherichia coli str. K-12 substr. MG1655	peptide	antibiotic target alteration
SHP-1117	SHP-1117_orf01886	evgA	Escherichia coli O157:H7 str. Sakai	fluoroquinolone	antibiotic efflux
SHP-1117	SHP-1117_orf00364	LlmA_23S_CLI	Paenibacillus sp. LC231	lincosamide	antibiotic target alteration
SHP-1117	SHP-1117_orf04238	vanH_in_vanO_cl	Rhodococcus hoagii	glycopeptide	antibiotic target alteration
SHP-1117	SHP-1117_orf03600	dfrA3	Plasmid pAZ1	diaminopyrimidine	antibiotic target replacement
SHP-1117	SHP-1117_orf02345	Paer_soxR	Pseudomonas aeruginosa PAO1	cephalosporin	antibiotic efflux
SHP-1117	SHP-1117_orf03803	otr(A)S.rim	Streptomyces rimosus	tetracycline	antibiotic target protection
SHP-1117	SHP-1117_orf00418	H-NS	Escherichia coli O157:H7 str. Sakai	cephalosporin	antibiotic efflux
SHP-1117	SHP-1117_orf01255	vanR_in_vanP_cl	Enterococcus faecium	glycopeptide	antibiotic target alteration
SHP-1117	SHP-1117_orf01542	golS	Salmonella enterica subsp. enterica serovar Typhimurium str. LT2	carbapenem	antibiotic efflux
SHP-1117	SHP-1117_orf01508	tet(W/32/O)	Trueperella pyogenes	tetracycline	antibiotic target protection
SHP-1117	SHP-1117_orf03862	Kpne_KpnE	Klebsiella pneumoniae subsp. pneumoniae NTUH-K2044	aminoglycoside	antibiotic efflux
SHP-1117	SHP-1117_orf02830	mgrA	Staphylococcus aureus subsp. aureus N315	cephalosporin	antibiotic efflux
SHP-1117	SHP-1117_orf02284	ramA	Enterobacter cloacae	carbapenem	antibiotic efflux
SHP-1117	SHP-1117_orf04395	gadW	Escherichia coli O25b:H4	fluoroquinolone	antibiotic efflux
SHP-1117	SHP-1117_orf02225	YajC	Pseudomonas aeruginosa	cephalosporin	antibiotic efflux
SHP-1117	SHP-1117_orf03861	Kpne_KpnF	Klebsiella pneumoniae subsp. pneumoniae NTUH-K2044	aminoglycoside	antibiotic efflux
SHP-1117	SHP-1117_orf01173	catB8	Salmonella enterica subsp. enterica serovar Typhi	phenicol	antibiotic inactivation
SHP-1117	SHP-1117_orf01071	rsmA	Pseudomonas aeruginosa	diaminopyrimidine	antibiotic efflux
SHP-1177	SHP-1177_orf00220	acrD	Escherichia coli str. K-12 substr. W3110	aminoglycoside	antibiotic efflux
SHP-1177	SHP-1177_orf00560	cmeB	Campylobacter jejuni subsp. doylei 269.97	cephalosporin	antibiotic efflux
SHP-1177	SHP-1177_orf02080	MexF	Pseudomonas aeruginosa PAO1	diaminopyrimidine	antibiotic efflux
SHP-1177	SHP-1177_orf02089	adeB	Acinetobacter baumannii	glycylcycline	antibiotic efflux
SHP-1177	SHP-1177_orf01388	MexW	Pseudomonas aeruginosa PAO1	disinfecting agents and antiseptics	antibiotic efflux
SHP-1177	SHP-1177_orf00722	MexK	Pseudomonas aeruginosa PAO1	disinfecting agents and antiseptics	antibiotic efflux
SHP-1177	SHP-1177_orf01623	TriC	Pseudomonas aeruginosa PAO1	disinfecting agents and antiseptics	antibiotic efflux
SHP-1177	SHP-1177_orf01538	acrB	Escherichia coli str. K-12 substr. MG1655	cephalosporin	antibiotic efflux
SHP-1177	SHP-1177_orf00740	mexN	Pseudomonas aeruginosa	phenicol	antibiotic efflux
SHP-1177	SHP-1177_orf04002	Saur_mupB_MUP	Staphylococcus aureus	mupirocin-like	antibiotic target alteration
SHP-1177	SHP-1177_orf02462	Saur_mupA_MUP	Staphylococcus aureus	mupirocin-like	antibiotic target alteration
SHP-1177	SHP-1177_orf02627	LptD	Klebsiella pneumoniae subsp. pneumoniae KPNIH10	aminocoumarin	antibiotic efflux
SHP-1177	SHP-1177_orf02725	tet(T)	Streptococcus pyogenes	tetracycline	antibiotic target protection
SHP-1177	SHP-1177_orf00752	tetB(P)	Clostridium perfringens	tetracycline	antibiotic target protection
SHP-1177	SHP-1177_orf00849	macB	Neisseria gonorrhoeae	macrolide	antibiotic efflux
SHP-1177	SHP-1177_orf03433	evgS	Escherichia coli str. K-12 substr. MG1655	fluoroquinolone	antibiotic efflux
SHP-1177	SHP-1177_orf01944	novA	Streptomyces niveus	aminocoumarin	antibiotic efflux
SHP-1177	SHP-1177_orf04638	rpoB2	Nocardia farcinica IFM 10152	peptide	antibiotic target alteration
SHP-1177	SHP-1177_orf02134	TaeA	Paenibacillus sp. LC231	pleuromutilin	antibiotic efflux
SHP-1177	SHP-1177_orf01447	msbA	Escherichia coli str. K-12 substr. MG1655	nitroimidazole	antibiotic efflux
SHP-1177	SHP-1177_orf02073	rosB	Yersinia enterocolitica (type O:8)	peptide	antibiotic efflux
SHP-1177	SHP-1177_orf02535	mecA	Staphylococcus aureus	carbapenem	antibiotic target replacement
SHP-1177	SHP-1177_orf04247	almE	Vibrio cholerae	peptide	antibiotic target alteration
SHP-1177	SHP-1177_orf02273	tetB(60)	uncultured bacterium	tetracycline	antibiotic efflux
SHP-1177	SHP-1177_orf00633	MCR-3.28	Klebsiella pneumoniae	peptide	antibiotic target alteration
SHP-1177	SHP-1177_orf02076	lmrC	Streptomyces lincolnensis	lincosamide	antibiotic target protection
SHP-1177	SHP-1177_orf02206	optrA	Enterococcus faecalis	oxazolidinone	antibiotic target protection
SHP-1177	SHP-1177_orf02932	mecC	Staphylococcus aureus subsp. aureus LGA251	carbapenem	antibiotic target replacement
SHP-1177	SHP-1177_orf00723	OprN	Pseudomonas aeruginosa PAO1	diaminopyrimidine	antibiotic efflux
SHP-1177	SHP-1177_orf03338	farB	Neisseria meningitidis MC58	antibacterial free fatty acids	antibiotic efflux
SHP-1177	SHP-1177_orf00200	MdtK	Salmonella enterica subsp. enterica serovar Typhimurium	fluoroquinolone	antibiotic efflux
SHP-1177	SHP-1177_orf02272	tetA(60)	uncultured bacterium	tetracycline	antibiotic efflux
SHP-1177	SHP-1177_orf00131	cpxA	Escherichia coli O157:H7 str. Sakai	aminocoumarin	antibiotic efflux
SHP-1177	SHP-1177_orf02560	TolC	Escherichia coli	aminocoumarin	antibiotic efflux
SHP-1177	SHP-1177_orf00524	tet(W/N/W)	uncultured bacterium IN-02	tetracycline	antibiotic target protection
SHP-1177	SHP-1177_orf03990	Ctra_murA_FOF	Chlamydia trachomatis	phosphonic acid	antibiotic target alteration
SHP-1177	SHP-1177_orf02228	hmrM	Haemophilus influenzae R2846	disinfecting agents and antiseptics	antibiotic efflux
SHP-1177	SHP-1177_orf00601	mepA	Staphylococcus aureus	glycylcycline	antibiotic efflux
SHP-1177	SHP-1177_orf01118	cdeA	Clostridioides difficile	disinfecting agents and antiseptics	antibiotic efflux
SHP-1177	SHP-1177_orf00258	vanT_in_vanG_cl	Enterococcus faecalis	glycopeptide	antibiotic target alteration
SHP-1177	SHP-1177_orf02947	OpmH	Pseudomonas aeruginosa PAO1	disinfecting agents and antiseptics	antibiotic efflux
SHP-1177	SHP-1177_orf00848	mtrE	Neisseria gonorrhoeae	macrolide	antibiotic efflux
SHP-1177	SHP-1177_orf01135	Kpne_OmpK37	Klebsiella pneumoniae	carbapenem	reduced permeability to antibiotic
SHP-1177	SHP-1177_orf04414	ugd	Escherichia coli str. K-12 substr. MG1655	peptide	antibiotic target alteration
SHP-1177	SHP-1177_orf01578	tet(35)	Vibrio harveyi	tetracycline	antibiotic efflux
SHP-1177	SHP-1177_orf01659	bcr-1	Pseudomonas aeruginosa	bicyclomycin-like	antibiotic efflux
SHP-1177	SHP-1177_orf00827	OmpA	Klebsiella pneumoniae	peptide	reduced permeability to antibiotic
SHP-1177	SHP-1177_orf00020	TriB	Pseudomonas aeruginosa PAO1	disinfecting agents and antiseptics	antibiotic efflux
SHP-1177	SHP-1177_orf04214	macA	Neisseria gonorrhoeae	macrolide	antibiotic efflux
SHP-1177	SHP-1177_orf04461	MexV	Pseudomonas aeruginosa PAO1	disinfecting agents and antiseptics	antibiotic efflux
SHP-1177	SHP-1177_orf00561	MexE	Pseudomonas aeruginosa PAO1	diaminopyrimidine	antibiotic efflux
SHP-1177	SHP-1177_orf01537	AcrE	Escherichia coli str. K-12 substr. MG1655	cephalosporin	antibiotic efflux
SHP-1177	SHP-1177_orf03828	TxR	Vibrio harveyi	tetracycline	antibiotic efflux
SHP-1177	SHP-1177_orf00098	vanE	Enterococcus faecalis	glycopeptide	antibiotic target alteration
SHP-1177	SHP-1177_orf00713	rphB	Paenibacillus sp. LC231	rifamycin	antibiotic inactivation
SHP-1177	SHP-1177_orf02821	clbB	Brevibacillus brevis NBRC 100599	lincosamide	antibiotic target alteration
SHP-1177	SHP-1177_orf01808	cmlA9	Salmonella enterica subsp. enterica serovar Emek	phenicol	antibiotic efflux
SHP-1177	SHP-1177_orf02079	adeG	Acinetobacter baumannii AYE	fluoroquinolone	antibiotic efflux
SHP-1177	SHP-1177_orf01622	MexJ	Pseudomonas aeruginosa PAO1	disinfecting agents and antiseptics	antibiotic efflux
SHP-1177	SHP-1177_orf04197	ArnT	Klebsiella pneumoniae	peptide	antibiotic target alteration
SHP-1177	SHP-1177_orf03050	basS	Pseudomonas aeruginosa	peptide	antibiotic efflux
SHP-1177	SHP-1177_orf02097	tetA(58)	Paenibacillus sp. LC231	tetracycline	antibiotic efflux
SHP-1177	SHP-1177_orf01038	vanH_in_vanD_cl	Enterococcus faecium	glycopeptide	antibiotic target alteration
SHP-1177	SHP-1177_orf02244	LpsB	Acinetobacter baumannii	peptide	reduced permeability to antibiotic
SHP-1177	SHP-1177_orf01076	leuO	Escherichia coli	disinfecting agents and antiseptics	antibiotic efflux
SHP-1177	SHP-1177_orf04546	PmrF	Escherichia coli str. K-12 substr. MG1655	peptide	antibiotic target alteration
SHP-1177	SHP-1177_orf03337	emrK	Escherichia coli	tetracycline	antibiotic efflux
SHP-1177	SHP-1177_orf02839	NmcR	Enterobacter cloacae	carbapenem	antibiotic inactivation
SHP-1177	SHP-1177_orf04224	mdtN	Escherichia coli str. K-12 substr. W3110	disinfecting agents and antiseptics	antibiotic efflux
SHP-1177	SHP-1177_orf00858	adeL	Acinetobacter baumannii	fluoroquinolone	antibiotic efflux
SHP-1177	SHP-1177_orf02606	arlS	Staphylococcus aureus subsp. aureus NCTC 8325	disinfecting agents and antiseptics	antibiotic efflux
SHP-1177	SHP-1177_orf00038	baeS	Escherichia coli str. K-12 substr. W3110	aminocoumarin	antibiotic efflux
SHP-1177	SHP-1177_orf02463	mreA	Streptococcus agalactiae	macrolide	antibiotic efflux
SHP-1177	SHP-1177_orf00630	ParS	Pseudomonas aeruginosa PAO1	aminoglycoside	antibiotic efflux
SHP-1177	SHP-1177_orf04095	arnA	Pseudomonas aeruginosa PAO1	peptide	antibiotic target alteration
SHP-1177	SHP-1177_orf03920	RlmA(II)	Streptococcus pneumoniae	lincosamide	antibiotic target alteration
SHP-1177	SHP-1177_orf01130	sul4	uncultured bacterium	sulfonamide	antibiotic target replacement
SHP-1177	SHP-1177_orf02572	bacA	Escherichia coli str. K-12 substr. MG1655	peptide	antibiotic target alteration
SHP-1177	SHP-1177_orf02351	RanA	Riemerella anatipestifer RA-GD	aminoglycoside	antibiotic efflux
SHP-1177	SHP-1177_orf01018	tlrC	Streptomyces fradiae	lincosamide	antibiotic target protection
SHP-1177	SHP-1177_orf00508	vanH_in_vanB_cl	Enterococcus faecalis	glycopeptide	antibiotic target alteration
SHP-1177	SHP-1177_orf02630	Erm(39)	Mycolicibacterium fortuitum	lincosamide	antibiotic target alteration
SHP-1177	SHP-1177_orf00330	cprS	Pseudomonas aeruginosa PAO1	peptide	antibiotic efflux
SHP-1177	SHP-1177_orf02794	bcrA	Bacillus licheniformis	peptide	antibiotic efflux
SHP-1177	SHP-1177_orf02086	CARB-23	Vibrio parahaemolyticus UCM-V493	penam	antibiotic inactivation
SHP-1177	SHP-1177_orf03985	RanB	Riemerella anatipestifer RA-GD	aminoglycoside	antibiotic efflux
SHP-1177	SHP-1177_orf02502	vanR_in_vanF_cl	Paenibacillus popilliae ATCC 14706	glycopeptide	antibiotic target alteration
SHP-1177	SHP-1177_orf01141	LpeA	Legionella pneumophila str. Paris	macrolide	antibiotic efflux
SHP-1177	SHP-1177_orf03622	ParR	Pseudomonas aeruginosa PAO1	aminoglycoside	antibiotic efflux
SHP-1177	SHP-1177_orf01494	vanR_in_vanM_cl	Enterococcus faecium	glycopeptide	antibiotic target alteration
SHP-1177	SHP-1177_orf04539	baeR	Escherichia coli str. K-12 substr. W3110	aminocoumarin	antibiotic efflux
SHP-1177	SHP-1177_orf02090	MexH	Pseudomonas aeruginosa PAO1	disinfecting agents and antiseptics	antibiotic efflux
SHP-1177	SHP-1177_orf00132	Paer_CpxR	Pseudomonas aeruginosa	aminocoumarin	antibiotic efflux
SHP-1177	SHP-1177_orf01034	vanR_in_vanL_cl	Enterococcus faecalis	glycopeptide	antibiotic target alteration
SHP-1177	SHP-1177_orf03273	oleC	Streptomyces antibioticus	macrolide	antibiotic efflux
SHP-1177	SHP-1177_orf00331	cprR	Pseudomonas aeruginosa PAO1	peptide	antibiotic efflux
SHP-1177	SHP-1177_orf00890	smeS	Stenotrophomonas maltophilia	aminoglycoside	antibiotic efflux
SHP-1177	SHP-1177_orf01946	kdpE	Escherichia coli str. K-12 substr. MG1655	aminoglycoside	antibiotic efflux
SHP-1177	SHP-1177_orf02787	arlR	Staphylococcus aureus subsp. aureus str. Newman	disinfecting agents and antiseptics	antibiotic efflux
SHP-1177	SHP-1177_orf03049	vanR_in_vanB_cl	Enterococcus faecalis	glycopeptide	antibiotic target alteration
SHP-1177	SHP-1177_orf03335	QnrAS	Aliivibrio salmonicida LFI1238	fluoroquinolone	antibiotic target protection
SHP-1177	SHP-1177_orf03241	catB9	Vibrio cholerae	phenicol	antibiotic inactivation
SHP-1177	SHP-1177_orf01945	kdpD	Staphylococcus aureus	aminoglycoside	antibiotic efflux
SHP-1177	SHP-1177_orf02704	CRP	Escherichia coli str. K-12 substr. W3110	fluoroquinolone	antibiotic efflux
SHP-1177	SHP-1177_orf00230	evgA	Escherichia coli O157:H7 str. Sakai	fluoroquinolone	antibiotic efflux
SHP-1177	SHP-1177_orf01633	LlmA_23S_CLI	Paenibacillus sp. LC231	lincosamide	antibiotic target alteration
SHP-1177	SHP-1177_orf03887	vanH_in_vanO_cl	Rhodococcus hoagii	glycopeptide	antibiotic target alteration
SHP-1177	SHP-1177_orf02633	dfrA3	Plasmid pAZ1	diaminopyrimidine	antibiotic target replacement
SHP-1177	SHP-1177_orf01406	QnrS2	Salmonella enterica subsp. enterica serovar Anatum	fluoroquinolone	antibiotic target protection
SHP-1177	SHP-1177_orf03654	otr(A)S.rim	Streptomyces rimosus	tetracycline	antibiotic target protection
SHP-1177	SHP-1177_orf00747	Paer_soxR	Pseudomonas aeruginosa PAO1	cephalosporin	antibiotic efflux
SHP-1177	SHP-1177_orf01577	H-NS	Escherichia coli O157:H7 str. Sakai	cephalosporin	antibiotic efflux
SHP-1177	SHP-1177_orf00306	vanR_in_vanP_cl	Enterococcus faecium	glycopeptide	antibiotic target alteration
SHP-1177	SHP-1177_orf03177	mgrA	Staphylococcus aureus subsp. aureus N315	cephalosporin	antibiotic efflux
SHP-1177	SHP-1177_orf04650	golS	Salmonella enterica subsp. enterica serovar Typhimurium str. LT2	carbapenem	antibiotic efflux
SHP-1177	SHP-1177_orf02733	tet(W/32/O)	Trueperella pyogenes	tetracycline	antibiotic target protection
SHP-1177	SHP-1177_orf04443	Kpne_KpnE	Klebsiella pneumoniae subsp. pneumoniae NTUH-K2044	aminoglycoside	antibiotic efflux
SHP-1177	SHP-1177_orf00686	ramA	Enterobacter cloacae	carbapenem	antibiotic efflux
SHP-1177	SHP-1177_orf02854	gadW	Escherichia coli O25b:H4	fluoroquinolone	antibiotic efflux
SHP-1177	SHP-1177_orf02806	YajC	Pseudomonas aeruginosa	cephalosporin	antibiotic efflux
SHP-1177	SHP-1177_orf04442	Kpne_KpnF	Klebsiella pneumoniae subsp. pneumoniae NTUH-K2044	aminoglycoside	antibiotic efflux
SHP-1177	SHP-1177_orf00388	catB8	Salmonella enterica subsp. enterica serovar Typhi	phenicol	antibiotic inactivation
SHP-1177	SHP-1177_orf00551	rsmA	Pseudomonas aeruginosa	diaminopyrimidine	antibiotic efflux
SHP-1179	SHP-1179_orf00960	acrD	Escherichia coli str. K-12 substr. W3110	aminoglycoside	antibiotic efflux
SHP-1179	SHP-1179_orf00736	cmeB	Campylobacter jejuni subsp. doylei 269.97	cephalosporin	antibiotic efflux
SHP-1179	SHP-1179_orf01418	MexF	Pseudomonas aeruginosa PAO1	diaminopyrimidine	antibiotic efflux
SHP-1179	SHP-1179_orf01407	adeB	Acinetobacter baumannii	glycylcycline	antibiotic efflux
SHP-1179	SHP-1179_orf02306	MexW	Pseudomonas aeruginosa PAO1	disinfecting agents and antiseptics	antibiotic efflux
SHP-1179	SHP-1179_orf02512	TriC	Pseudomonas aeruginosa PAO1	disinfecting agents and antiseptics	antibiotic efflux
SHP-1179	SHP-1179_orf01512	MexK	Pseudomonas aeruginosa PAO1	disinfecting agents and antiseptics	antibiotic efflux
SHP-1179	SHP-1179_orf02428	acrB	Escherichia coli str. K-12 substr. MG1655	cephalosporin	antibiotic efflux
SHP-1179	SHP-1179_orf01528	mexN	Pseudomonas aeruginosa	phenicol	antibiotic efflux
SHP-1179	SHP-1179_orf04488	Saur_mupB_MUP	Staphylococcus aureus	mupirocin-like	antibiotic target alteration
SHP-1179	SHP-1179_orf03145	Saur_mupA_MUP	Staphylococcus aureus	mupirocin-like	antibiotic target alteration
SHP-1179	SHP-1179_orf03317	LptD	Klebsiella pneumoniae subsp. pneumoniae KPNIH10	aminocoumarin	antibiotic efflux
SHP-1179	SHP-1179_orf04354	tet(T)	Streptococcus pyogenes	tetracycline	antibiotic target protection
SHP-1179	SHP-1179_orf01542	tetB(P)	Clostridium perfringens	tetracycline	antibiotic target protection
SHP-1179	SHP-1179_orf01640	macB	Neisseria gonorrhoeae	macrolide	antibiotic efflux
SHP-1179	SHP-1179_orf00519	novA	Streptomyces niveus	aminocoumarin	antibiotic efflux
SHP-1179	SHP-1179_orf04564	rpoB2	Nocardia farcinica IFM 10152	peptide	antibiotic target alteration
SHP-1179	SHP-1179_orf02875	TaeA	Paenibacillus sp. LC231	pleuromutilin	antibiotic efflux
SHP-1179	SHP-1179_orf02342	msbA	Escherichia coli str. K-12 substr. MG1655	nitroimidazole	antibiotic efflux
SHP-1179	SHP-1179_orf02757	tetB(60)	uncultured bacterium	tetracycline	antibiotic efflux
SHP-1179	SHP-1179_orf01425	rosB	Yersinia enterocolitica (type O:8)	peptide	antibiotic efflux
SHP-1179	SHP-1179_orf03220	mecA	Staphylococcus aureus	carbapenem	antibiotic target replacement
SHP-1179	SHP-1179_orf02229	almE	Vibrio cholerae	peptide	antibiotic target alteration
SHP-1179	SHP-1179_orf00664	MCR-3.28	Klebsiella pneumoniae	peptide	antibiotic target alteration
SHP-1179	SHP-1179_orf03189	evgS	Escherichia coli str. K-12 substr. MG1655	fluoroquinolone	antibiotic efflux
SHP-1179	SHP-1179_orf02758	tetA(60)	uncultured bacterium	tetracycline	antibiotic efflux
SHP-1179	SHP-1179_orf01422	lmrC	Streptomyces lincolnensis	lincosamide	antibiotic target protection
SHP-1179	SHP-1179_orf02826	optrA	Enterococcus faecalis	oxazolidinone	antibiotic target protection
SHP-1179	SHP-1179_orf04080	mecC	Staphylococcus aureus subsp. aureus LGA251	carbapenem	antibiotic target replacement
SHP-1179	SHP-1179_orf01513	OprN	Pseudomonas aeruginosa PAO1	diaminopyrimidine	antibiotic efflux
SHP-1179	SHP-1179_orf00129	farB	Neisseria meningitidis MC58	antibacterial free fatty acids	antibiotic efflux
SHP-1179	SHP-1179_orf00966	MdtK	Salmonella enterica subsp. enterica serovar Typhimurium	fluoroquinolone	antibiotic efflux
SHP-1179	SHP-1179_orf04268	cpxA	Escherichia coli O157:H7 str. Sakai	aminocoumarin	antibiotic efflux
SHP-1179	SHP-1179_orf03246	TolC	Escherichia coli	aminocoumarin	antibiotic efflux
SHP-1179	SHP-1179_orf02803	hmrM	Haemophilus influenzae R2846	disinfecting agents and antiseptics	antibiotic efflux
SHP-1179	SHP-1179_orf01829	tet(W/N/W)	uncultured bacterium IN-02	tetracycline	antibiotic target protection
SHP-1179	SHP-1179_orf04464	Ctra_murA_FOF	Chlamydia trachomatis	phosphonic acid	antibiotic target alteration
SHP-1179	SHP-1179_orf01639	mtrE	Neisseria gonorrhoeae	macrolide	antibiotic efflux
SHP-1179	SHP-1179_orf00697	mepA	Staphylococcus aureus	glycylcycline	antibiotic efflux
SHP-1179	SHP-1179_orf01970	cdeA	Clostridioides difficile	disinfecting agents and antiseptics	antibiotic efflux
SHP-1179	SHP-1179_orf02908	OpmH	Pseudomonas aeruginosa PAO1	disinfecting agents and antiseptics	antibiotic efflux
SHP-1179	SHP-1179_orf00920	vanT_in_vanG_cl	Enterococcus faecalis	glycopeptide	antibiotic target alteration
SHP-1179	SHP-1179_orf03418	ugd	Escherichia coli str. K-12 substr. MG1655	peptide	antibiotic target alteration
SHP-1179	SHP-1179_orf01953	Kpne_OmpK37	Klebsiella pneumoniae	carbapenem	reduced permeability to antibiotic
SHP-1179	SHP-1179_orf02469	tet(35)	Vibrio harveyi	tetracycline	antibiotic efflux
SHP-1179	SHP-1179_orf02549	bcr-1	Pseudomonas aeruginosa	bicyclomycin-like	antibiotic efflux
SHP-1179	SHP-1179_orf01619	OmpA	Klebsiella pneumoniae	peptide	reduced permeability to antibiotic
SHP-1179	SHP-1179_orf03628	MexV	Pseudomonas aeruginosa PAO1	disinfecting agents and antiseptics	antibiotic efflux
SHP-1179	SHP-1179_orf01072	TriB	Pseudomonas aeruginosa PAO1	disinfecting agents and antiseptics	antibiotic efflux
SHP-1179	SHP-1179_orf03877	macA	Neisseria gonorrhoeae	macrolide	antibiotic efflux
SHP-1179	SHP-1179_orf00735	MexE	Pseudomonas aeruginosa PAO1	diaminopyrimidine	antibiotic efflux
SHP-1179	SHP-1179_orf02427	AcrE	Escherichia coli str. K-12 substr. MG1655	cephalosporin	antibiotic efflux
SHP-1179	SHP-1179_orf03640	TxR	Vibrio harveyi	tetracycline	antibiotic efflux
SHP-1179	SHP-1179_orf00994	vanE	Enterococcus faecalis	glycopeptide	antibiotic target alteration
SHP-1179	SHP-1179_orf01503	rphB	Paenibacillus sp. LC231	rifamycin	antibiotic inactivation
SHP-1179	SHP-1179_orf04197	clbB	Brevibacillus brevis NBRC 100599	lincosamide	antibiotic target alteration
SHP-1179	SHP-1179_orf01419	adeG	Acinetobacter baumannii AYE	fluoroquinolone	antibiotic efflux
SHP-1179	SHP-1179_orf02511	MexJ	Pseudomonas aeruginosa PAO1	disinfecting agents and antiseptics	antibiotic efflux
SHP-1179	SHP-1179_orf03857	ArnT	Klebsiella pneumoniae	peptide	antibiotic target alteration
SHP-1179	SHP-1179_orf03013	basS	Pseudomonas aeruginosa	peptide	antibiotic efflux
SHP-1179	SHP-1179_orf01399	tetA(58)	Paenibacillus sp. LC231	tetracycline	antibiotic efflux
SHP-1179	SHP-1179_orf03887	mdtN	Escherichia coli str. K-12 substr. W3110	disinfecting agents and antiseptics	antibiotic efflux
SHP-1179	SHP-1179_orf01719	vanH_in_vanD_cl	Enterococcus faecium	glycopeptide	antibiotic target alteration
SHP-1179	SHP-1179_orf02787	LpsB	Acinetobacter baumannii	peptide	reduced permeability to antibiotic
SHP-1179	SHP-1179_orf02011	leuO	Escherichia coli	disinfecting agents and antiseptics	antibiotic efflux
SHP-1179	SHP-1179_orf00130	emrK	Escherichia coli	tetracycline	antibiotic efflux
SHP-1179	SHP-1179_orf00267	NmcR	Enterobacter cloacae	carbapenem	antibiotic inactivation
SHP-1179	SHP-1179_orf01648	adeL	Acinetobacter baumannii	fluoroquinolone	antibiotic efflux
SHP-1179	SHP-1179_orf03295	arlS	Staphylococcus aureus subsp. aureus NCTC 8325	disinfecting agents and antiseptics	antibiotic efflux
SHP-1179	SHP-1179_orf01054	baeS	Escherichia coli str. K-12 substr. W3110	aminocoumarin	antibiotic efflux
SHP-1179	SHP-1179_orf03097	vanH_in_vanM_cl	Enterococcus faecium	glycopeptide	antibiotic target alteration
SHP-1179	SHP-1179_orf03146	mreA	Streptococcus agalactiae	macrolide	antibiotic efflux
SHP-1179	SHP-1179_orf00667	ParS	Pseudomonas aeruginosa PAO1	aminoglycoside	antibiotic efflux
SHP-1179	SHP-1179_orf00073	arnA	Pseudomonas aeruginosa PAO1	peptide	antibiotic target alteration
SHP-1179	SHP-1179_orf03733	RlmA(II)	Streptococcus pneumoniae	lincosamide	antibiotic target alteration
SHP-1179	SHP-1179_orf01958	sul4	uncultured bacterium	sulfonamide	antibiotic target replacement
SHP-1179	SHP-1179_orf03258	bacA	Escherichia coli str. K-12 substr. MG1655	peptide	antibiotic target alteration
SHP-1179	SHP-1179_orf02677	RanA	Riemerella anatipestifer RA-GD	aminoglycoside	antibiotic efflux
SHP-1179	SHP-1179_orf01814	vanH_in_vanB_cl	Enterococcus faecalis	glycopeptide	antibiotic target alteration
SHP-1179	SHP-1179_orf01699	tlrC	Streptomyces fradiae	lincosamide	antibiotic target protection
SHP-1179	SHP-1179_orf03320	Erm(39)	Mycolicibacterium fortuitum	lincosamide	antibiotic target alteration
SHP-1179	SHP-1179_orf00850	cprS	Pseudomonas aeruginosa PAO1	peptide	antibiotic efflux
SHP-1179	SHP-1179_orf04225	bcrA	Bacillus licheniformis	peptide	antibiotic efflux
SHP-1179	SHP-1179_orf01411	CARB-20	Vibrio parahaemolyticus	penam	antibiotic inactivation
SHP-1179	SHP-1179_orf04459	RanB	Riemerella anatipestifer RA-GD	aminoglycoside	antibiotic efflux
SHP-1179	SHP-1179_orf03187	vanR_in_vanF_cl	Paenibacillus popilliae ATCC 14706	glycopeptide	antibiotic target alteration
SHP-1179	SHP-1179_orf01947	LpeA	Legionella pneumophila str. Paris	macrolide	antibiotic efflux
SHP-1179	SHP-1179_orf03521	ParR	Pseudomonas aeruginosa PAO1	aminoglycoside	antibiotic efflux
SHP-1179	SHP-1179_orf00293	baeR	Escherichia coli str. K-12 substr. W3110	aminocoumarin	antibiotic efflux
SHP-1179	SHP-1179_orf02391	vanR_in_vanM_cl	Enterococcus faecium	glycopeptide	antibiotic target alteration
SHP-1179	SHP-1179_orf00193	oleC	Streptomyces antibioticus	macrolide	antibiotic efflux
SHP-1179	SHP-1179_orf01715	vanR_in_vanL_cl	Enterococcus faecalis	glycopeptide	antibiotic target alteration
SHP-1179	SHP-1179_orf04269	Paer_CpxR	Pseudomonas aeruginosa	aminocoumarin	antibiotic efflux
SHP-1179	SHP-1179_orf00521	kdpE	Escherichia coli str. K-12 substr. MG1655	aminoglycoside	antibiotic efflux
SHP-1179	SHP-1179_orf00849	cprR	Pseudomonas aeruginosa PAO1	peptide	antibiotic efflux
SHP-1179	SHP-1179_orf04232	arlR	Staphylococcus aureus subsp. aureus str. Newman	disinfecting agents and antiseptics	antibiotic efflux
SHP-1179	SHP-1179_orf03012	vanR_in_vanB_cl	Enterococcus faecalis	glycopeptide	antibiotic target alteration
SHP-1179	SHP-1179_orf00132	QnrAS	Aliivibrio salmonicida LFI1238	fluoroquinolone	antibiotic target protection
SHP-1179	SHP-1179_orf01681	smeS	Stenotrophomonas maltophilia	aminoglycoside	antibiotic efflux
SHP-1179	SHP-1179_orf00225	catB9	Vibrio cholerae	phenicol	antibiotic inactivation
SHP-1179	SHP-1179_orf00520	kdpD	Staphylococcus aureus	aminoglycoside	antibiotic efflux
SHP-1179	SHP-1179_orf04333	CRP	Escherichia coli str. K-12 substr. W3110	fluoroquinolone	antibiotic efflux
SHP-1179	SHP-1179_orf03855	PmrF	Escherichia coli str. K-12 substr. MG1655	peptide	antibiotic target alteration
SHP-1179	SHP-1179_orf01148	evgA	Escherichia coli O157:H7 str. Sakai	fluoroquinolone	antibiotic efflux
SHP-1179	SHP-1179_orf03699	vanH_in_vanO_cl	Rhodococcus hoagii	glycopeptide	antibiotic target alteration
SHP-1179	SHP-1179_orf01406	MexH	Pseudomonas aeruginosa PAO1	disinfecting agents and antiseptics	antibiotic efflux
SHP-1179	SHP-1179_orf03323	dfrA3	Plasmid pAZ1	diaminopyrimidine	antibiotic target replacement
SHP-1179	SHP-1179_orf01536	Paer_soxR	Pseudomonas aeruginosa PAO1	cephalosporin	antibiotic efflux
SHP-1179	SHP-1179_orf03553	otr(A)S.rim	Streptomyces rimosus	tetracycline	antibiotic target protection
SHP-1179	SHP-1179_orf02468	H-NS	Escherichia coli O157:H7 str. Sakai	cephalosporin	antibiotic efflux
SHP-1179	SHP-1179_orf00874	vanR_in_vanP_cl	Enterococcus faecium	glycopeptide	antibiotic target alteration
SHP-1179	SHP-1179_orf00278	mgrA	Staphylococcus aureus subsp. aureus N315	cephalosporin	antibiotic efflux
SHP-1179	SHP-1179_orf04548	golS	Salmonella enterica subsp. enterica serovar Typhimurium str. LT2	carbapenem	antibiotic efflux
SHP-1179	SHP-1179_orf04355	tet(W/32/O)	Trueperella pyogenes	tetracycline	antibiotic target protection
SHP-1179	SHP-1179_orf03611	Kpne_KpnE	Klebsiella pneumoniae subsp. pneumoniae NTUH-K2044	aminoglycoside	antibiotic efflux
SHP-1179	SHP-1179_orf01476	ramA	Enterobacter cloacae	carbapenem	antibiotic efflux
SHP-1179	SHP-1179_orf04159	gadW	Escherichia coli O25b:H4	fluoroquinolone	antibiotic efflux
SHP-1179	SHP-1179_orf03610	Kpne_KpnF	Klebsiella pneumoniae subsp. pneumoniae NTUH-K2044	aminoglycoside	antibiotic efflux
SHP-1179	SHP-1179_orf04212	YajC	Pseudomonas aeruginosa	cephalosporin	antibiotic efflux
SHP-1179	SHP-1179_orf00792	catB8	Salmonella enterica subsp. enterica serovar Typhi	phenicol	antibiotic inactivation
SHP-1179	SHP-1179_orf01875	rsmA	Pseudomonas aeruginosa	diaminopyrimidine	antibiotic efflux
SHP-1269	SHP-1269_orf02436	acrD	Escherichia coli str. K-12 substr. W3110	aminoglycoside	antibiotic efflux
SHP-1269	SHP-1269_orf04067	cmeB	Campylobacter jejuni subsp. doylei 269.97	cephalosporin	antibiotic efflux
SHP-1269	SHP-1269_orf00798	MexF	Pseudomonas aeruginosa PAO1	diaminopyrimidine	antibiotic efflux
SHP-1269	SHP-1269_orf00808	adeB	Acinetobacter baumannii	glycylcycline	antibiotic efflux
SHP-1269	SHP-1269_orf03058	MexW	Pseudomonas aeruginosa PAO1	disinfecting agents and antiseptics	antibiotic efflux
SHP-1269	SHP-1269_orf02838	TriC	Pseudomonas aeruginosa PAO1	disinfecting agents and antiseptics	antibiotic efflux
SHP-1269	SHP-1269_orf03990	MexK	Pseudomonas aeruginosa PAO1	disinfecting agents and antiseptics	antibiotic efflux
SHP-1269	SHP-1269_orf02922	acrB	Escherichia coli str. K-12 substr. MG1655	cephalosporin	antibiotic efflux
SHP-1269	SHP-1269_orf03972	mexN	Pseudomonas aeruginosa	phenicol	antibiotic efflux
SHP-1269	SHP-1269_orf00672	Saur_mupB_MUP	Staphylococcus aureus	mupirocin-like	antibiotic target alteration
SHP-1269	SHP-1269_orf03662	Saur_mupA_MUP	Staphylococcus aureus	mupirocin-like	antibiotic target alteration
SHP-1269	SHP-1269_orf03486	LptD	Klebsiella pneumoniae subsp. pneumoniae KPNIH10	aminocoumarin	antibiotic efflux
SHP-1269	SHP-1269_orf04360	tet(T)	Streptococcus pyogenes	tetracycline	antibiotic target protection
SHP-1269	SHP-1269_orf03959	tetB(P)	Clostridium perfringens	tetracycline	antibiotic target protection
SHP-1269	SHP-1269_orf03858	macB	Neisseria gonorrhoeae	macrolide	antibiotic efflux
SHP-1269	SHP-1269_orf00050	novA	Streptomyces niveus	aminocoumarin	antibiotic efflux
SHP-1269	SHP-1269_orf04569	rpoB2	Nocardia farcinica IFM 10152	peptide	antibiotic target alteration
SHP-1269	SHP-1269_orf01240	TaeA	Paenibacillus sp. LC231	pleuromutilin	antibiotic efflux
SHP-1269	SHP-1269_orf03021	msbA	Escherichia coli str. K-12 substr. MG1655	nitroimidazole	antibiotic efflux
SHP-1269	SHP-1269_orf02591	tetB(60)	uncultured bacterium	tetracycline	antibiotic efflux
SHP-1269	SHP-1269_orf00791	rosB	Yersinia enterocolitica (type O:8)	peptide	antibiotic efflux
SHP-1269	SHP-1269_orf01576	almE	Vibrio cholerae	peptide	antibiotic target alteration
SHP-1269	SHP-1269_orf04158	MCR-3.28	Klebsiella pneumoniae	peptide	antibiotic target alteration
SHP-1269	SHP-1269_orf03620	evgS	Escherichia coli str. K-12 substr. MG1655	fluoroquinolone	antibiotic efflux
SHP-1269	SHP-1269_orf00794	lmrC	Streptomyces lincolnensis	lincosamide	antibiotic target protection
SHP-1269	SHP-1269_orf02523	optrA	Enterococcus faecalis	oxazolidinone	antibiotic target protection
SHP-1269	SHP-1269_orf04478	mecC	Staphylococcus aureus subsp. aureus LGA251	carbapenem	antibiotic target replacement
SHP-1269	SHP-1269_orf03589	mecD	Macrococcus caseolyticus	carbapenem	antibiotic target replacement
SHP-1269	SHP-1269_orf03989	OprN	Pseudomonas aeruginosa PAO1	diaminopyrimidine	antibiotic efflux
SHP-1269	SHP-1269_orf00446	farB	Neisseria meningitidis MC58	antibacterial free fatty acids	antibiotic efflux
SHP-1269	SHP-1269_orf02590	tetA(60)	uncultured bacterium	tetracycline	antibiotic efflux
SHP-1269	SHP-1269_orf04273	cpxA	Escherichia coli O157:H7 str. Sakai	aminocoumarin	antibiotic efflux
SHP-1269	SHP-1269_orf03563	TolC	Escherichia coli	aminocoumarin	antibiotic efflux
SHP-1269	SHP-1269_orf02158	tet(W/N/W)	uncultured bacterium IN-02	tetracycline	antibiotic target protection
SHP-1269	SHP-1269_orf00660	Ctra_murA_FOF	Chlamydia trachomatis	phosphonic acid	antibiotic target alteration
SHP-1269	SHP-1269_orf03859	mtrE	Neisseria gonorrhoeae	macrolide	antibiotic efflux
SHP-1269	SHP-1269_orf02547	hmrM	Haemophilus influenzae R2846	disinfecting agents and antiseptics	antibiotic efflux
SHP-1269	SHP-1269_orf04107	mepA	Staphylococcus aureus	glycylcycline	antibiotic efflux
SHP-1269	SHP-1269_orf02037	cdeA	Clostridioides difficile	disinfecting agents and antiseptics	antibiotic efflux
SHP-1269	SHP-1269_orf01273	OpmH	Pseudomonas aeruginosa PAO1	disinfecting agents and antiseptics	antibiotic efflux
SHP-1269	SHP-1269_orf02384	vanT_in_vanG_cl	Enterococcus faecalis	glycopeptide	antibiotic target alteration
SHP-1269	SHP-1269_orf02054	Kpne_OmpK37	Klebsiella pneumoniae	carbapenem	reduced permeability to antibiotic
SHP-1269	SHP-1269_orf03390	ugd	Escherichia coli str. K-12 substr. MG1655	peptide	antibiotic target alteration
SHP-1269	SHP-1269_orf02802	bcr-1	Pseudomonas aeruginosa	bicyclomycin-like	antibiotic efflux
SHP-1269	SHP-1269_orf02881	tet(35)	Vibrio harveyi	tetracycline	antibiotic efflux
SHP-1269	SHP-1269_orf03202	MexV	Pseudomonas aeruginosa PAO1	disinfecting agents and antiseptics	antibiotic efflux
SHP-1269	SHP-1269_orf03880	OmpA	Klebsiella pneumoniae	peptide	reduced permeability to antibiotic
SHP-1269	SHP-1269_orf01123	TriB	Pseudomonas aeruginosa PAO1	disinfecting agents and antiseptics	antibiotic efflux
SHP-1269	SHP-1269_orf01609	macA	Neisseria gonorrhoeae	macrolide	antibiotic efflux
SHP-1269	SHP-1269_orf04068	MexE	Pseudomonas aeruginosa PAO1	diaminopyrimidine	antibiotic efflux
SHP-1269	SHP-1269_orf02923	AcrE	Escherichia coli str. K-12 substr. MG1655	cephalosporin	antibiotic efflux
SHP-1269	SHP-1269_orf01841	TxR	Vibrio harveyi	tetracycline	antibiotic efflux
SHP-1269	SHP-1269_orf01202	vanE	Enterococcus faecalis	glycopeptide	antibiotic target alteration
SHP-1269	SHP-1269_orf03999	rphB	Paenibacillus sp. LC231	rifamycin	antibiotic inactivation
SHP-1269	SHP-1269_orf00729	clbB	Brevibacillus brevis NBRC 100599	lincosamide	antibiotic target alteration
SHP-1269	SHP-1269_orf00797	adeG	Acinetobacter baumannii AYE	fluoroquinolone	antibiotic efflux
SHP-1269	SHP-1269_orf02839	MexJ	Pseudomonas aeruginosa PAO1	disinfecting agents and antiseptics	antibiotic efflux
SHP-1269	SHP-1269_orf00815	tetA(58)	Paenibacillus sp. LC231	tetracycline	antibiotic efflux
SHP-1269	SHP-1269_orf01376	basS	Pseudomonas aeruginosa	peptide	antibiotic efflux
SHP-1269	SHP-1269_orf01599	mdtN	Escherichia coli str. K-12 substr. W3110	disinfecting agents and antiseptics	antibiotic efflux
SHP-1269	SHP-1269_orf03778	vanH_in_vanD_cl	Enterococcus faecium	glycopeptide	antibiotic target alteration
SHP-1269	SHP-1269_orf02563	LpsB	Acinetobacter baumannii	peptide	reduced permeability to antibiotic
SHP-1269	SHP-1269_orf01995	leuO	Escherichia coli	disinfecting agents and antiseptics	antibiotic efflux
SHP-1269	SHP-1269_orf00445	emrK	Escherichia coli	tetracycline	antibiotic efflux
SHP-1269	SHP-1269_orf00747	NmcR	Enterobacter cloacae	carbapenem	antibiotic inactivation
SHP-1269	SHP-1269_orf03850	adeL	Acinetobacter baumannii	fluoroquinolone	antibiotic efflux
SHP-1269	SHP-1269_orf01141	baeS	Escherichia coli str. K-12 substr. W3110	aminocoumarin	antibiotic efflux
SHP-1269	SHP-1269_orf03507	arlS	Staphylococcus aureus subsp. aureus NCTC 8325	disinfecting agents and antiseptics	antibiotic efflux
SHP-1269	SHP-1269_orf03661	mreA	Streptococcus agalactiae	macrolide	antibiotic efflux
SHP-1269	SHP-1269_orf04155	ParS	Pseudomonas aeruginosa PAO1	aminoglycoside	antibiotic efflux
SHP-1269	SHP-1269_orf00502	arnA	Pseudomonas aeruginosa PAO1	peptide	antibiotic target alteration
SHP-1269	SHP-1269_orf01749	RlmA(II)	Streptococcus pneumoniae	lincosamide	antibiotic target alteration
SHP-1269	SHP-1269_orf02049	sul4	uncultured bacterium	sulfonamide	antibiotic target replacement
SHP-1269	SHP-1269_orf02807	smeS	Stenotrophomonas maltophilia	aminoglycoside	antibiotic efflux
SHP-1269	SHP-1269_orf03551	bacA	Escherichia coli str. K-12 substr. MG1655	peptide	antibiotic target alteration
SHP-1269	SHP-1269_orf02675	RanA	Riemerella anatipestifer RA-GD	aminoglycoside	antibiotic efflux
SHP-1269	SHP-1269_orf03798	tlrC	Streptomyces fradiae	lincosamide	antibiotic target protection
SHP-1269	SHP-1269_orf02173	vanH_in_vanB_cl	Enterococcus faecalis	glycopeptide	antibiotic target alteration
SHP-1269	SHP-1269_orf03483	Erm(39)	Mycolicibacterium fortuitum	lincosamide	antibiotic target alteration
SHP-1269	SHP-1269_orf02315	cprS	Pseudomonas aeruginosa PAO1	peptide	antibiotic efflux
SHP-1269	SHP-1269_orf00702	bcrA	Bacillus licheniformis	peptide	antibiotic efflux
SHP-1269	SHP-1269_orf00804	CARB-22	Vibrio parahaemolyticus RIMD 2210633	penam	antibiotic inactivation
SHP-1269	SHP-1269_orf00655	RanB	Riemerella anatipestifer RA-GD	aminoglycoside	antibiotic efflux
SHP-1269	SHP-1269_orf03622	vanR_in_vanF_cl	Paenibacillus popilliae ATCC 14706	glycopeptide	antibiotic target alteration
SHP-1269	SHP-1269_orf02060	LpeA	Legionella pneumophila str. Paris	macrolide	antibiotic efflux
SHP-1269	SHP-1269_orf03310	ParR	Pseudomonas aeruginosa PAO1	aminoglycoside	antibiotic efflux
SHP-1269	SHP-1269_orf00272	baeR	Escherichia coli str. K-12 substr. W3110	aminocoumarin	antibiotic efflux
SHP-1269	SHP-1269_orf02973	vanR_in_vanM_cl	Enterococcus faecium	glycopeptide	antibiotic target alteration
SHP-1269	SHP-1269_orf00809	MexH	Pseudomonas aeruginosa PAO1	disinfecting agents and antiseptics	antibiotic efflux
SHP-1269	SHP-1269_orf00381	oleC	Streptomyces antibioticus	macrolide	antibiotic efflux
SHP-1269	SHP-1269_orf03782	vanR_in_vanL_cl	Enterococcus faecalis	glycopeptide	antibiotic target alteration
SHP-1269	SHP-1269_orf04274	Paer_CpxR	Pseudomonas aeruginosa	aminocoumarin	antibiotic efflux
SHP-1269	SHP-1269_orf00048	kdpE	Escherichia coli str. K-12 substr. MG1655	aminoglycoside	antibiotic efflux
SHP-1269	SHP-1269_orf02314	cprR	Pseudomonas aeruginosa PAO1	peptide	antibiotic efflux
SHP-1269	SHP-1269_orf00695	arlR	Staphylococcus aureus subsp. aureus str. Newman	disinfecting agents and antiseptics	antibiotic efflux
SHP-1269	SHP-1269_orf01375	vanR_in_vanB_cl	Enterococcus faecalis	glycopeptide	antibiotic target alteration
SHP-1269	SHP-1269_orf00443	QnrAS	Aliivibrio salmonicida LFI1238	fluoroquinolone	antibiotic target protection
SHP-1269	SHP-1269_orf00349	catB9	Vibrio cholerae	phenicol	antibiotic inactivation
SHP-1269	SHP-1269_orf00049	kdpD	Staphylococcus aureus	aminoglycoside	antibiotic efflux
SHP-1269	SHP-1269_orf04340	CRP	Escherichia coli str. K-12 substr. W3110	fluoroquinolone	antibiotic efflux
SHP-1269	SHP-1269_orf01560	evgA	Escherichia coli O157:H7 str. Sakai	fluoroquinolone	antibiotic efflux
SHP-1269	SHP-1269_orf01631	PmrF	Escherichia coli str. K-12 substr. MG1655	peptide	antibiotic target alteration
SHP-1269	SHP-1269_orf02828	LlmA_23S_CLI	Paenibacillus sp. LC231	lincosamide	antibiotic target alteration
SHP-1269	SHP-1269_orf01782	vanH_in_vanO_cl	Rhodococcus hoagii	glycopeptide	antibiotic target alteration
SHP-1269	SHP-1269_orf03480	dfrA3	Plasmid pAZ1	diaminopyrimidine	antibiotic target replacement
SHP-1269	SHP-1269_orf03965	Paer_soxR	Pseudomonas aeruginosa PAO1	cephalosporin	antibiotic efflux
SHP-1269	SHP-1269_orf03278	otr(A)S.rim	Streptomyces rimosus	tetracycline	antibiotic target protection
SHP-1269	SHP-1269_orf02882	H-NS	Escherichia coli O157:H7 str. Sakai	cephalosporin	antibiotic efflux
SHP-1269	SHP-1269_orf02340	vanR_in_vanP_cl	Enterococcus faecium	glycopeptide	antibiotic target alteration
SHP-1269	SHP-1269_orf00287	mgrA	Staphylococcus aureus subsp. aureus N315	cephalosporin	antibiotic efflux
SHP-1269	SHP-1269_orf04594	golS	Salmonella enterica subsp. enterica serovar Typhimurium str. LT2	carbapenem	antibiotic efflux
SHP-1269	SHP-1269_orf04368	tet(W/32/O)	Trueperella pyogenes	tetracycline	antibiotic target protection
SHP-1269	SHP-1269_orf03220	Kpne_KpnE	Klebsiella pneumoniae subsp. pneumoniae NTUH-K2044	aminoglycoside	antibiotic efflux
SHP-1269	SHP-1269_orf04026	ramA	Enterobacter cloacae	carbapenem	antibiotic efflux
SHP-1269	SHP-1269_orf04559	gadW	Escherichia coli O25b:H4	fluoroquinolone	antibiotic efflux
SHP-1269	SHP-1269_orf03221	Kpne_KpnF	Klebsiella pneumoniae subsp. pneumoniae NTUH-K2044	aminoglycoside	antibiotic efflux
SHP-1269	SHP-1269_orf00714	YajC	Pseudomonas aeruginosa	cephalosporin	antibiotic efflux
SHP-1269	SHP-1269_orf02257	catB8	Salmonella enterica subsp. enterica serovar Typhi	phenicol	antibiotic inactivation
SHP-1269	SHP-1269_orf02130	rsmA	Pseudomonas aeruginosa	diaminopyrimidine	antibiotic efflux
SHP-1361	SHP-1361_orf00761	acrD	Escherichia coli str. K-12 substr. W3110	aminoglycoside	antibiotic efflux
SHP-1361	SHP-1361_orf03586	cmeB	Campylobacter jejuni subsp. doylei 269.97	cephalosporin	antibiotic efflux
SHP-1361	SHP-1361_orf00448	adeB	Acinetobacter baumannii	glycylcycline	antibiotic efflux
SHP-1361	SHP-1361_orf00438	MexF	Pseudomonas aeruginosa PAO1	diaminopyrimidine	antibiotic efflux
SHP-1361	SHP-1361_orf01164	MexW	Pseudomonas aeruginosa PAO1	disinfecting agents and antiseptics	antibiotic efflux
SHP-1361	SHP-1361_orf00872	MexK	Pseudomonas aeruginosa PAO1	disinfecting agents and antiseptics	antibiotic efflux
SHP-1361	SHP-1361_orf01505	TriC	Pseudomonas aeruginosa PAO1	disinfecting agents and antiseptics	antibiotic efflux
SHP-1361	SHP-1361_orf01071	acrB	Escherichia coli str. K-12 substr. MG1655	cephalosporin	antibiotic efflux
SHP-1361	SHP-1361_orf03277	mexN	Pseudomonas aeruginosa	phenicol	antibiotic efflux
SHP-1361	SHP-1361_orf04032	Saur_mupB_MUP	Staphylococcus aureus	mupirocin-like	antibiotic target alteration
SHP-1361	SHP-1361_orf02711	Saur_mupA_MUP	Staphylococcus aureus	mupirocin-like	antibiotic target alteration
SHP-1361	SHP-1361_orf02887	LptD	Klebsiella pneumoniae subsp. pneumoniae KPNIH10	aminocoumarin	antibiotic efflux
SHP-1361	SHP-1361_orf03791	tet(T)	Streptococcus pyogenes	tetracycline	antibiotic target protection
SHP-1361	SHP-1361_orf03291	tetB(P)	Clostridium perfringens	tetracycline	antibiotic target protection
SHP-1361	SHP-1361_orf03389	macB	Neisseria gonorrhoeae	macrolide	antibiotic efflux
SHP-1361	SHP-1361_orf02204	novA	Streptomyces niveus	aminocoumarin	antibiotic efflux
SHP-1361	SHP-1361_orf04609	rpoB2	Nocardia farcinica IFM 10152	peptide	antibiotic target alteration
SHP-1361	SHP-1361_orf04282	TaeA	Paenibacillus sp. LC231	pleuromutilin	antibiotic efflux
SHP-1361	SHP-1361_orf01126	msbA	Escherichia coli str. K-12 substr. MG1655	nitroimidazole	antibiotic efflux
SHP-1361	SHP-1361_orf00431	rosB	Yersinia enterocolitica (type O:8)	peptide	antibiotic efflux
SHP-1361	SHP-1361_orf02787	mecA	Staphylococcus aureus	carbapenem	antibiotic target replacement
SHP-1361	SHP-1361_orf00990	almE	Vibrio cholerae	peptide	antibiotic target alteration
SHP-1361	SHP-1361_orf03898	tetB(60)	uncultured bacterium	tetracycline	antibiotic efflux
SHP-1361	SHP-1361_orf03657	MCR-3.28	Klebsiella pneumoniae	peptide	antibiotic target alteration
SHP-1361	SHP-1361_orf02754	evgS	Escherichia coli str. K-12 substr. MG1655	fluoroquinolone	antibiotic efflux
SHP-1361	SHP-1361_orf00434	lmrC	Streptomyces lincolnensis	lincosamide	antibiotic target protection
SHP-1361	SHP-1361_orf03860	optrA	Enterococcus faecalis	oxazolidinone	antibiotic target protection
SHP-1361	SHP-1361_orf01878	mecC	Staphylococcus aureus subsp. aureus LGA251	carbapenem	antibiotic target replacement
SHP-1361	SHP-1361_orf02641	farB	Neisseria meningitidis MC58	antibacterial free fatty acids	antibiotic efflux
SHP-1361	SHP-1361_orf03897	tetA(60)	uncultured bacterium	tetracycline	antibiotic efflux
SHP-1361	SHP-1361_orf00767	MdtK	Salmonella enterica subsp. enterica serovar Typhimurium	fluoroquinolone	antibiotic efflux
SHP-1361	SHP-1361_orf03707	cpxA	Escherichia coli O157:H7 str. Sakai	aminocoumarin	antibiotic efflux
SHP-1361	SHP-1361_orf02814	TolC	Escherichia coli	aminocoumarin	antibiotic efflux
SHP-1361	SHP-1361_orf03257	OprN	Pseudomonas aeruginosa PAO1	diaminopyrimidine	antibiotic efflux
SHP-1361	SHP-1361_orf02040	tet(W/N/W)	uncultured bacterium IN-02	tetracycline	antibiotic target protection
SHP-1361	SHP-1361_orf04020	Ctra_murA_FOF	Chlamydia trachomatis	phosphonic acid	antibiotic target alteration
SHP-1361	SHP-1361_orf03938	hmrM	Haemophilus influenzae R2846	disinfecting agents and antiseptics	antibiotic efflux
SHP-1361	SHP-1361_orf03624	mepA	Staphylococcus aureus	glycylcycline	antibiotic efflux
SHP-1361	SHP-1361_orf00249	cdeA	Clostridioides difficile	disinfecting agents and antiseptics	antibiotic efflux
SHP-1361	SHP-1361_orf00716	vanT_in_vanG_cl	Enterococcus faecalis	glycopeptide	antibiotic target alteration
SHP-1361	SHP-1361_orf01169	OpmH	Pseudomonas aeruginosa PAO1	disinfecting agents and antiseptics	antibiotic efflux
SHP-1361	SHP-1361_orf03388	mtrE	Neisseria gonorrhoeae	macrolide	antibiotic efflux
SHP-1361	SHP-1361_orf00266	Kpne_OmpK37	Klebsiella pneumoniae	carbapenem	reduced permeability to antibiotic
SHP-1361	SHP-1361_orf02985	ugd	Escherichia coli str. K-12 substr. MG1655	peptide	antibiotic target alteration
SHP-1361	SHP-1361_orf01031	tet(35)	Vibrio harveyi	tetracycline	antibiotic efflux
SHP-1361	SHP-1361_orf01468	bcr-1	Pseudomonas aeruginosa	bicyclomycin-like	antibiotic efflux
SHP-1361	SHP-1361_orf03366	OmpA	Klebsiella pneumoniae	peptide	reduced permeability to antibiotic
SHP-1361	SHP-1361_orf00873	TriB	Pseudomonas aeruginosa PAO1	disinfecting agents and antiseptics	antibiotic efflux
SHP-1361	SHP-1361_orf01540	macA	Neisseria gonorrhoeae	macrolide	antibiotic efflux
SHP-1361	SHP-1361_orf03587	MexE	Pseudomonas aeruginosa PAO1	diaminopyrimidine	antibiotic efflux
SHP-1361	SHP-1361_orf01072	AcrE	Escherichia coli str. K-12 substr. MG1655	cephalosporin	antibiotic efflux
SHP-1361	SHP-1361_orf01808	TxR	Vibrio harveyi	tetracycline	antibiotic efflux
SHP-1361	SHP-1361_orf00796	vanE	Enterococcus faecalis	glycopeptide	antibiotic target alteration
SHP-1361	SHP-1361_orf00332	clbB	Brevibacillus brevis NBRC 100599	lincosamide	antibiotic target alteration
SHP-1361	SHP-1361_orf03205	MexV	Pseudomonas aeruginosa PAO1	disinfecting agents and antiseptics	antibiotic efflux
SHP-1361	SHP-1361_orf00437	adeG	Acinetobacter baumannii AYE	fluoroquinolone	antibiotic efflux
SHP-1361	SHP-1361_orf01506	MexJ	Pseudomonas aeruginosa PAO1	disinfecting agents and antiseptics	antibiotic efflux
SHP-1361	SHP-1361_orf03247	rphB	Paenibacillus sp. LC231	rifamycin	antibiotic inactivation
SHP-1361	SHP-1361_orf01276	basS	Pseudomonas aeruginosa	peptide	antibiotic efflux
SHP-1361	SHP-1361_orf00456	tetA(58)	Paenibacillus sp. LC231	tetracycline	antibiotic efflux
SHP-1361	SHP-1361_orf01013	mdtN	Escherichia coli str. K-12 substr. W3110	disinfecting agents and antiseptics	antibiotic efflux
SHP-1361	SHP-1361_orf03466	vanH_in_vanD_cl	Enterococcus faecium	glycopeptide	antibiotic target alteration
SHP-1361	SHP-1361_orf03869	LpsB	Acinetobacter baumannii	peptide	reduced permeability to antibiotic
SHP-1361	SHP-1361_orf00207	leuO	Escherichia coli	disinfecting agents and antiseptics	antibiotic efflux
SHP-1361	SHP-1361_orf02640	emrK	Escherichia coli	tetracycline	antibiotic efflux
SHP-1361	SHP-1361_orf00062	adeL	Acinetobacter baumannii	fluoroquinolone	antibiotic efflux
SHP-1361	SHP-1361_orf00299	NmcR	Enterobacter cloacae	carbapenem	antibiotic inactivation
SHP-1361	SHP-1361_orf02866	arlS	Staphylococcus aureus subsp. aureus NCTC 8325	disinfecting agents and antiseptics	antibiotic efflux
SHP-1361	SHP-1361_orf00856	baeS	Escherichia coli str. K-12 substr. W3110	aminocoumarin	antibiotic efflux
SHP-1361	SHP-1361_orf02712	mreA	Streptococcus agalactiae	macrolide	antibiotic efflux
SHP-1361	SHP-1361_orf03654	ParS	Pseudomonas aeruginosa PAO1	aminoglycoside	antibiotic efflux
SHP-1361	SHP-1361_orf04385	arnA	Pseudomonas aeruginosa PAO1	peptide	antibiotic target alteration
SHP-1361	SHP-1361_orf01715	RlmA(II)	Streptococcus pneumoniae	lincosamide	antibiotic target alteration
SHP-1361	SHP-1361_orf00261	sul4	uncultured bacterium	sulfonamide	antibiotic target replacement
SHP-1361	SHP-1361_orf02827	bacA	Escherichia coli str. K-12 substr. MG1655	peptide	antibiotic target alteration
SHP-1361	SHP-1361_orf01340	RanA	Riemerella anatipestifer RA-GD	aminoglycoside	antibiotic efflux
SHP-1361	SHP-1361_orf03447	tlrC	Streptomyces fradiae	lincosamide	antibiotic target protection
SHP-1361	SHP-1361_orf02055	vanH_in_vanB_cl	Enterococcus faecalis	glycopeptide	antibiotic target alteration
SHP-1361	SHP-1361_orf02890	Erm(39)	Mycolicibacterium fortuitum	lincosamide	antibiotic target alteration
SHP-1361	SHP-1361_orf00621	cprS	Pseudomonas aeruginosa PAO1	peptide	antibiotic efflux
SHP-1361	SHP-1361_orf00360	bcrA	Bacillus licheniformis	peptide	antibiotic efflux
SHP-1361	SHP-1361_orf00444	CARB-23	Vibrio parahaemolyticus UCM-V493	penam	antibiotic inactivation
SHP-1361	SHP-1361_orf04015	RanB	Riemerella anatipestifer RA-GD	aminoglycoside	antibiotic efflux
SHP-1361	SHP-1361_orf02752	vanR_in_vanF_cl	Paenibacillus popilliae ATCC 14706	glycopeptide	antibiotic target alteration
SHP-1361	SHP-1361_orf03091	ParR	Pseudomonas aeruginosa PAO1	aminoglycoside	antibiotic efflux
SHP-1361	SHP-1361_orf01643	vanR_in_vanM_cl	Enterococcus faecium	glycopeptide	antibiotic target alteration
SHP-1361	SHP-1361_orf02470	baeR	Escherichia coli str. K-12 substr. W3110	aminocoumarin	antibiotic efflux
SHP-1361	SHP-1361_orf00449	MexH	Pseudomonas aeruginosa PAO1	disinfecting agents and antiseptics	antibiotic efflux
SHP-1361	SHP-1361_orf03462	vanR_in_vanL_cl	Enterococcus faecalis	glycopeptide	antibiotic target alteration
SHP-1361	SHP-1361_orf03708	Paer_CpxR	Pseudomonas aeruginosa	aminocoumarin	antibiotic efflux
SHP-1361	SHP-1361_orf02575	oleC	Streptomyces antibioticus	macrolide	antibiotic efflux
SHP-1361	SHP-1361_orf00620	cprR	Pseudomonas aeruginosa PAO1	peptide	antibiotic efflux
SHP-1361	SHP-1361_orf03428	smeS	Stenotrophomonas maltophilia	aminoglycoside	antibiotic efflux
SHP-1361	SHP-1361_orf00367	arlR	Staphylococcus aureus subsp. aureus str. Newman	disinfecting agents and antiseptics	antibiotic efflux
SHP-1361	SHP-1361_orf02202	kdpE	Escherichia coli str. K-12 substr. MG1655	aminoglycoside	antibiotic efflux
SHP-1361	SHP-1361_orf01275	vanR_in_vanB_cl	Enterococcus faecalis	glycopeptide	antibiotic target alteration
SHP-1361	SHP-1361_orf02638	QnrAS	Aliivibrio salmonicida LFI1238	fluoroquinolone	antibiotic target protection
SHP-1361	SHP-1361_orf01940	LpeA	Legionella pneumophila str. Paris	macrolide	antibiotic efflux
SHP-1361	SHP-1361_orf02542	catB9	Vibrio cholerae	phenicol	antibiotic inactivation
SHP-1361	SHP-1361_orf02203	kdpD	Staphylococcus aureus	aminoglycoside	antibiotic efflux
SHP-1361	SHP-1361_orf03770	CRP	Escherichia coli str. K-12 substr. W3110	fluoroquinolone	antibiotic efflux
SHP-1361	SHP-1361_orf01562	PmrF	Escherichia coli str. K-12 substr. MG1655	peptide	antibiotic target alteration
SHP-1361	SHP-1361_orf00751	evgA	Escherichia coli O157:H7 str. Sakai	fluoroquinolone	antibiotic efflux
SHP-1361	SHP-1361_orf01494	LlmA_23S_CLI	Paenibacillus sp. LC231	lincosamide	antibiotic target alteration
SHP-1361	SHP-1361_orf03007	lsaC	Streptococcus agalactiae	lincosamide	antibiotic target protection
SHP-1361	SHP-1361_orf01749	vanH_in_vanO_cl	Rhodococcus hoagii	glycopeptide	antibiotic target alteration
SHP-1361	SHP-1361_orf00086	salB	Mammaliicoccus lentus	lincosamide	antibiotic target protection
SHP-1361	SHP-1361_orf02893	dfrA3	Plasmid pAZ1	diaminopyrimidine	antibiotic target replacement
SHP-1361	SHP-1361_orf03028	tet(W/32/O)	Trueperella pyogenes	tetracycline	antibiotic target protection
SHP-1361	SHP-1361_orf03123	otr(A)S.rim	Streptomyces rimosus	tetracycline	antibiotic target protection
SHP-1361	SHP-1361_orf01032	H-NS	Escherichia coli O157:H7 str. Sakai	cephalosporin	antibiotic efflux
SHP-1361	SHP-1361_orf03284	Paer_soxR	Pseudomonas aeruginosa PAO1	cephalosporin	antibiotic efflux
SHP-1361	SHP-1361_orf00645	vanR_in_vanP_cl	Enterococcus faecium	glycopeptide	antibiotic target alteration
SHP-1361	SHP-1361_orf04594	golS	Salmonella enterica subsp. enterica serovar Typhimurium str. LT2	carbapenem	antibiotic efflux
SHP-1361	SHP-1361_orf03188	Kpne_KpnE	Klebsiella pneumoniae subsp. pneumoniae NTUH-K2044	aminoglycoside	antibiotic efflux
SHP-1361	SHP-1361_orf02486	mgrA	Staphylococcus aureus subsp. aureus N315	cephalosporin	antibiotic efflux
SHP-1361	SHP-1361_orf00347	YajC	Pseudomonas aeruginosa	cephalosporin	antibiotic efflux
SHP-1361	SHP-1361_orf01304	gadW	Escherichia coli O25b:H4	fluoroquinolone	antibiotic efflux
SHP-1361	SHP-1361_orf04100	ykkC	Bacillus subtilis subsp. subtilis str. 168	aminoglycoside	antibiotic efflux
SHP-1361	SHP-1361_orf03187	Kpne_KpnF	Klebsiella pneumoniae subsp. pneumoniae NTUH-K2044	aminoglycoside	antibiotic efflux
SHP-1361	SHP-1361_orf02572	vatB	Staphylococcus aureus	streptogramin A	antibiotic inactivation
SHP-1361	SHP-1361_orf03532	catB8	Salmonella enterica subsp. enterica serovar Typhi	phenicol	antibiotic inactivation
SHP-1361	SHP-1361_orf02012	rsmA	Pseudomonas aeruginosa	diaminopyrimidine	antibiotic efflux
SHP-1361	SHP-1361_orf00307	AAC(6')-Ib8	Enterobacter cloacae	aminoglycoside	antibiotic inactivation
SHP-1429	SHP-1429_orf00813	acrD	Escherichia coli str. K-12 substr. W3110	aminoglycoside	antibiotic efflux
SHP-1429	SHP-1429_orf01032	cmeB	Campylobacter jejuni subsp. doylei 269.97	cephalosporin	antibiotic efflux
SHP-1429	SHP-1429_orf00318	adeB	Acinetobacter baumannii	glycylcycline	antibiotic efflux
SHP-1429	SHP-1429_orf02034	MexW	Pseudomonas aeruginosa PAO1	disinfecting agents and antiseptics	antibiotic efflux
SHP-1429	SHP-1429_orf00308	MexF	Pseudomonas aeruginosa PAO1	diaminopyrimidine	antibiotic efflux
SHP-1429	SHP-1429_orf01827	TriC	Pseudomonas aeruginosa PAO1	disinfecting agents and antiseptics	antibiotic efflux
SHP-1429	SHP-1429_orf00209	MexK	Pseudomonas aeruginosa PAO1	disinfecting agents and antiseptics	antibiotic efflux
SHP-1429	SHP-1429_orf01911	acrB	Escherichia coli str. K-12 substr. MG1655	cephalosporin	antibiotic efflux
SHP-1429	SHP-1429_orf00189	mexN	Pseudomonas aeruginosa	phenicol	antibiotic efflux
SHP-1429	SHP-1429_orf03876	Saur_mupB_MUP	Staphylococcus aureus	mupirocin-like	antibiotic target alteration
SHP-1429	SHP-1429_orf02580	Saur_mupA_MUP	Staphylococcus aureus	mupirocin-like	antibiotic target alteration
SHP-1429	SHP-1429_orf02750	LptD	Klebsiella pneumoniae subsp. pneumoniae KPNIH10	aminocoumarin	antibiotic efflux
SHP-1429	SHP-1429_orf04313	tet(T)	Streptococcus pyogenes	tetracycline	antibiotic target protection
SHP-1429	SHP-1429_orf00176	tetB(P)	Clostridium perfringens	tetracycline	antibiotic target protection
SHP-1429	SHP-1429_orf00078	macB	Neisseria gonorrhoeae	macrolide	antibiotic efflux
SHP-1429	SHP-1429_orf01191	novA	Streptomyces niveus	aminocoumarin	antibiotic efflux
SHP-1429	SHP-1429_orf04327	rpoB2	Nocardia farcinica IFM 10152	peptide	antibiotic target alteration
SHP-1429	SHP-1429_orf03617	TaeA	Paenibacillus sp. LC231	pleuromutilin	antibiotic efflux
SHP-1429	SHP-1429_orf01998	msbA	Escherichia coli str. K-12 substr. MG1655	nitroimidazole	antibiotic efflux
SHP-1429	SHP-1429_orf00301	rosB	Yersinia enterocolitica (type O:8)	peptide	antibiotic efflux
SHP-1429	SHP-1429_orf02654	mecA	Staphylococcus aureus	carbapenem	antibiotic target replacement
SHP-1429	SHP-1429_orf03331	almE	Vibrio cholerae	peptide	antibiotic target alteration
SHP-1429	SHP-1429_orf03484	tetB(60)	uncultured bacterium	tetracycline	antibiotic efflux
SHP-1429	SHP-1429_orf01104	MCR-3.28	Klebsiella pneumoniae	peptide	antibiotic target alteration
SHP-1429	SHP-1429_orf02623	evgS	Escherichia coli str. K-12 substr. MG1655	fluoroquinolone	antibiotic efflux
SHP-1429	SHP-1429_orf03485	tetA(60)	uncultured bacterium	tetracycline	antibiotic efflux
SHP-1429	SHP-1429_orf00304	lmrC	Streptomyces lincolnensis	lincosamide	antibiotic target protection
SHP-1429	SHP-1429_orf03554	optrA	Enterococcus faecalis	oxazolidinone	antibiotic target protection
SHP-1429	SHP-1429_orf04129	mecC	Staphylococcus aureus subsp. aureus LGA251	carbapenem	antibiotic target replacement
SHP-1429	SHP-1429_orf00208	OprN	Pseudomonas aeruginosa PAO1	diaminopyrimidine	antibiotic efflux
SHP-1429	SHP-1429_orf01582	farB	Neisseria meningitidis MC58	antibacterial free fatty acids	antibiotic efflux
SHP-1429	SHP-1429_orf00808	MdtK	Salmonella enterica subsp. enterica serovar Typhimurium	fluoroquinolone	antibiotic efflux
SHP-1429	SHP-1429_orf04226	cpxA	Escherichia coli O157:H7 str. Sakai	aminocoumarin	antibiotic efflux
SHP-1429	SHP-1429_orf02681	TolC	Escherichia coli	aminocoumarin	antibiotic efflux
SHP-1429	SHP-1429_orf02498	tet(W/N/W)	uncultured bacterium IN-02	tetracycline	antibiotic target protection
SHP-1429	SHP-1429_orf03903	Ctra_murA_FOF	Chlamydia trachomatis	phosphonic acid	antibiotic target alteration
SHP-1429	SHP-1429_orf00079	mtrE	Neisseria gonorrhoeae	macrolide	antibiotic efflux
SHP-1429	SHP-1429_orf03528	hmrM	Haemophilus influenzae R2846	disinfecting agents and antiseptics	antibiotic efflux
SHP-1429	SHP-1429_orf01071	mepA	Staphylococcus aureus	glycylcycline	antibiotic efflux
SHP-1429	SHP-1429_orf02377	cdeA	Clostridioides difficile	disinfecting agents and antiseptics	antibiotic efflux
SHP-1429	SHP-1429_orf03651	OpmH	Pseudomonas aeruginosa PAO1	disinfecting agents and antiseptics	antibiotic efflux
SHP-1429	SHP-1429_orf00852	vanT_in_vanG_cl	Enterococcus faecalis	glycopeptide	antibiotic target alteration
SHP-1429	SHP-1429_orf00834	PmpM	Pseudomonas aeruginosa PAO1	aminoglycoside	antibiotic efflux
SHP-1429	SHP-1429_orf02395	Kpne_OmpK37	Klebsiella pneumoniae	carbapenem	reduced permeability to antibiotic
SHP-1429	SHP-1429_orf02855	ugd	Escherichia coli str. K-12 substr. MG1655	peptide	antibiotic target alteration
SHP-1429	SHP-1429_orf01789	bcr-1	Pseudomonas aeruginosa	bicyclomycin-like	antibiotic efflux
SHP-1429	SHP-1429_orf01870	tet(35)	Vibrio harveyi	tetracycline	antibiotic efflux
SHP-1429	SHP-1429_orf00100	OmpA	Klebsiella pneumoniae	peptide	reduced permeability to antibiotic
SHP-1429	SHP-1429_orf03299	macA	Neisseria gonorrhoeae	macrolide	antibiotic efflux
SHP-1429	SHP-1429_orf01033	MexE	Pseudomonas aeruginosa PAO1	diaminopyrimidine	antibiotic efflux
SHP-1429	SHP-1429_orf00698	cmeA	Campylobacter jejuni subsp. doylei 269.97	cephalosporin	antibiotic efflux
SHP-1429	SHP-1429_orf01912	AcrE	Escherichia coli str. K-12 substr. MG1655	cephalosporin	antibiotic efflux
SHP-1429	SHP-1429_orf03063	TxR	Vibrio harveyi	tetracycline	antibiotic efflux
SHP-1429	SHP-1429_orf00778	vanE	Enterococcus faecalis	glycopeptide	antibiotic target alteration
SHP-1429	SHP-1429_orf01829	TriB	Pseudomonas aeruginosa PAO1	disinfecting agents and antiseptics	antibiotic efflux
SHP-1429	SHP-1429_orf04008	clbB	Brevibacillus brevis NBRC 100599	lincosamide	antibiotic target alteration
SHP-1429	SHP-1429_orf03052	MexV	Pseudomonas aeruginosa PAO1	disinfecting agents and antiseptics	antibiotic efflux
SHP-1429	SHP-1429_orf00307	adeG	Acinetobacter baumannii AYE	fluoroquinolone	antibiotic efflux
SHP-1429	SHP-1429_orf01828	MexJ	Pseudomonas aeruginosa PAO1	disinfecting agents and antiseptics	antibiotic efflux
SHP-1429	SHP-1429_orf00218	rphB	Paenibacillus sp. LC231	rifamycin	antibiotic inactivation
SHP-1429	SHP-1429_orf03752	basS	Pseudomonas aeruginosa	peptide	antibiotic efflux
SHP-1429	SHP-1429_orf00326	tetA(58)	Paenibacillus sp. LC231	tetracycline	antibiotic efflux
SHP-1429	SHP-1429_orf03279	ArnT	Klebsiella pneumoniae	peptide	antibiotic target alteration
SHP-1429	SHP-1429_orf03309	mdtN	Escherichia coli str. K-12 substr. W3110	disinfecting agents and antiseptics	antibiotic efflux
SHP-1429	SHP-1429_orf00002	vanH_in_vanD_cl	Enterococcus faecium	glycopeptide	antibiotic target alteration
SHP-1429	SHP-1429_orf03512	LpsB	Acinetobacter baumannii	peptide	reduced permeability to antibiotic
SHP-1429	SHP-1429_orf02336	leuO	Escherichia coli	disinfecting agents and antiseptics	antibiotic efflux
SHP-1429	SHP-1429_orf01581	emrK	Escherichia coli	tetracycline	antibiotic efflux
SHP-1429	SHP-1429_orf00233	adeL	Acinetobacter baumannii	fluoroquinolone	antibiotic efflux
SHP-1429	SHP-1429_orf02729	arlS	Staphylococcus aureus subsp. aureus NCTC 8325	disinfecting agents and antiseptics	antibiotic efflux
SHP-1429	SHP-1429_orf04099	NmcR	Enterobacter cloacae	carbapenem	antibiotic inactivation
SHP-1429	SHP-1429_orf00716	baeS	Escherichia coli str. K-12 substr. W3110	aminocoumarin	antibiotic efflux
SHP-1429	SHP-1429_orf02581	mreA	Streptococcus agalactiae	macrolide	antibiotic efflux
SHP-1429	SHP-1429_orf01101	ParS	Pseudomonas aeruginosa PAO1	aminoglycoside	antibiotic efflux
SHP-1429	SHP-1429_orf03155	RlmA(II)	Streptococcus pneumoniae	lincosamide	antibiotic target alteration
SHP-1429	SHP-1429_orf02390	sul4	uncultured bacterium	sulfonamide	antibiotic target replacement
SHP-1429	SHP-1429_orf02693	bacA	Escherichia coli str. K-12 substr. MG1655	peptide	antibiotic target alteration
SHP-1429	SHP-1429_orf04362	arnA	Pseudomonas aeruginosa PAO1	peptide	antibiotic target alteration
SHP-1429	SHP-1429_orf01662	RanA	Riemerella anatipestifer RA-GD	aminoglycoside	antibiotic efflux
SHP-1429	SHP-1429_orf02753	Erm(30)	Streptomyces venezuelae	lincosamide	antibiotic target alteration
SHP-1429	SHP-1429_orf00021	tlrC	Streptomyces fradiae	lincosamide	antibiotic target protection
SHP-1429	SHP-1429_orf02513	vanH_in_vanB_cl	Enterococcus faecalis	glycopeptide	antibiotic target alteration
SHP-1429	SHP-1429_orf00922	cprS	Pseudomonas aeruginosa PAO1	peptide	antibiotic efflux
SHP-1429	SHP-1429_orf03979	bcrA	Bacillus licheniformis	peptide	antibiotic efflux
SHP-1429	SHP-1429_orf00314	CARB-20	Vibrio parahaemolyticus	penam	antibiotic inactivation
SHP-1429	SHP-1429_orf03908	RanB	Riemerella anatipestifer RA-GD	aminoglycoside	antibiotic efflux
SHP-1429	SHP-1429_orf02621	vanR_in_vanF_cl	Paenibacillus popilliae ATCC 14706	glycopeptide	antibiotic target alteration
SHP-1429	SHP-1429_orf02401	LpeA	Legionella pneumophila str. Paris	macrolide	antibiotic efflux
SHP-1429	SHP-1429_orf02939	ParR	Pseudomonas aeruginosa PAO1	aminoglycoside	antibiotic efflux
SHP-1429	SHP-1429_orf01415	baeR	Escherichia coli str. K-12 substr. W3110	aminocoumarin	antibiotic efflux
SHP-1429	SHP-1429_orf01949	vanR_in_vanM_cl	Enterococcus faecium	glycopeptide	antibiotic target alteration
SHP-1429	SHP-1429_orf00319	MexH	Pseudomonas aeruginosa PAO1	disinfecting agents and antiseptics	antibiotic efflux
SHP-1429	SHP-1429_orf00006	vanR_in_vanL_cl	Enterococcus faecalis	glycopeptide	antibiotic target alteration
SHP-1429	SHP-1429_orf01518	oleC	Streptomyces antibioticus	macrolide	antibiotic efflux
SHP-1429	SHP-1429_orf04227	Paer_CpxR	Pseudomonas aeruginosa	aminocoumarin	antibiotic efflux
SHP-1429	SHP-1429_orf00788	arlR	Staphylococcus aureus subsp. aureus str. Newman	disinfecting agents and antiseptics	antibiotic efflux
SHP-1429	SHP-1429_orf01189	kdpE	Escherichia coli str. K-12 substr. MG1655	aminoglycoside	antibiotic efflux
SHP-1429	SHP-1429_orf00040	smeS	Stenotrophomonas maltophilia	aminoglycoside	antibiotic efflux
SHP-1429	SHP-1429_orf00923	cprR	Pseudomonas aeruginosa PAO1	peptide	antibiotic efflux
SHP-1429	SHP-1429_orf02203	QnrS5	Aeromonas sobria	fluoroquinolone	antibiotic target protection
SHP-1429	SHP-1429_orf03751	vanR_in_vanB_cl	Enterococcus faecalis	glycopeptide	antibiotic target alteration
SHP-1429	SHP-1429_orf01579	QnrAS	Aliivibrio salmonicida LFI1238	fluoroquinolone	antibiotic target protection
SHP-1429	SHP-1429_orf01487	catB9	Vibrio cholerae	phenicol	antibiotic inactivation
SHP-1429	SHP-1429_orf01190	kdpD	Staphylococcus aureus	aminoglycoside	antibiotic efflux
SHP-1429	SHP-1429_orf04292	CRP	Escherichia coli str. K-12 substr. W3110	fluoroquinolone	antibiotic efflux
SHP-1429	SHP-1429_orf03277	PmrF	Escherichia coli str. K-12 substr. MG1655	peptide	antibiotic target alteration
SHP-1429	SHP-1429_orf00823	evgA	Escherichia coli O157:H7 str. Sakai	fluoroquinolone	antibiotic efflux
SHP-1429	SHP-1429_orf01817	LlmA_23S_CLI	Paenibacillus sp. LC231	lincosamide	antibiotic target alteration
SHP-1429	SHP-1429_orf03122	vanH_in_vanO_cl	Rhodococcus hoagii	glycopeptide	antibiotic target alteration
SHP-1429	SHP-1429_orf03868	MexL	Pseudomonas aeruginosa PAO1	disinfecting agents and antiseptics	antibiotic efflux
SHP-1429	SHP-1429_orf02756	dfrA3	Plasmid pAZ1	diaminopyrimidine	antibiotic target replacement
SHP-1429	SHP-1429_orf00181	Paer_soxR	Pseudomonas aeruginosa PAO1	cephalosporin	antibiotic efflux
SHP-1429	SHP-1429_orf02972	otr(A)S.rim	Streptomyces rimosus	tetracycline	antibiotic target protection
SHP-1429	SHP-1429_orf01871	H-NS	Escherichia coli O157:H7 str. Sakai	cephalosporin	antibiotic efflux
SHP-1429	SHP-1429_orf00898	vanR_in_vanP_cl	Enterococcus faecium	glycopeptide	antibiotic target alteration
SHP-1429	SHP-1429_orf01430	mgrA	Staphylococcus aureus subsp. aureus N315	cephalosporin	antibiotic efflux
SHP-1429	SHP-1429_orf04342	golS	Salmonella enterica subsp. enterica serovar Typhimurium str. LT2	carbapenem	antibiotic efflux
SHP-1429	SHP-1429_orf04320	tet(W/32/O)	Trueperella pyogenes	tetracycline	antibiotic target protection
SHP-1429	SHP-1429_orf03035	Kpne_KpnE	Klebsiella pneumoniae subsp. pneumoniae NTUH-K2044	aminoglycoside	antibiotic efflux
SHP-1429	SHP-1429_orf00246	ramA	Enterobacter cloacae	carbapenem	antibiotic efflux
SHP-1429	SHP-1429_orf04048	gadW	Escherichia coli O25b:H4	fluoroquinolone	antibiotic efflux
SHP-1429	SHP-1429_orf03993	YajC	Pseudomonas aeruginosa	cephalosporin	antibiotic efflux
SHP-1429	SHP-1429_orf00638	ykkC	Bacillus subtilis subsp. subtilis str. 168	aminoglycoside	antibiotic efflux
SHP-1429	SHP-1429_orf03034	Kpne_KpnF	Klebsiella pneumoniae subsp. pneumoniae NTUH-K2044	aminoglycoside	antibiotic efflux
SHP-1429	SHP-1429_orf00978	catB8	Salmonella enterica subsp. enterica serovar Typhi	phenicol	antibiotic inactivation
SHP-1429	SHP-1429_orf02471	rsmA	Pseudomonas aeruginosa	diaminopyrimidine	antibiotic efflux
SHP-1433	SHP-1433_orf01302	acrD	Escherichia coli str. K-12 substr. W3110	aminoglycoside	antibiotic efflux
SHP-1433	SHP-1433_orf04025	cmeB	Campylobacter jejuni subsp. doylei 269.97	cephalosporin	antibiotic efflux
SHP-1433	SHP-1433_orf01778	MexF	Pseudomonas aeruginosa PAO1	diaminopyrimidine	antibiotic efflux
SHP-1433	SHP-1433_orf01768	adeB	Acinetobacter baumannii	glycylcycline	antibiotic efflux
SHP-1433	SHP-1433_orf00597	MexW	Pseudomonas aeruginosa PAO1	disinfecting agents and antiseptics	antibiotic efflux
SHP-1433	SHP-1433_orf00371	TriC	Pseudomonas aeruginosa PAO1	disinfecting agents and antiseptics	antibiotic efflux
SHP-1433	SHP-1433_orf01957	MexK	Pseudomonas aeruginosa PAO1	disinfecting agents and antiseptics	antibiotic efflux
SHP-1433	SHP-1433_orf00457	acrB	Escherichia coli str. K-12 substr. MG1655	cephalosporin	antibiotic efflux
SHP-1433	SHP-1433_orf01975	mexN	Pseudomonas aeruginosa	phenicol	antibiotic efflux
SHP-1433	SHP-1433_orf04301	Saur_mupB_MUP	Staphylococcus aureus	mupirocin-like	antibiotic target alteration
SHP-1433	SHP-1433_orf03351	Saur_mupA_MUP	Staphylococcus aureus	mupirocin-like	antibiotic target alteration
SHP-1433	SHP-1433_orf03528	LptD	Klebsiella pneumoniae subsp. pneumoniae KPNIH10	aminocoumarin	antibiotic efflux
SHP-1433	SHP-1433_orf03936	tet(T)	Streptococcus pyogenes	tetracycline	antibiotic target protection
SHP-1433	SHP-1433_orf01988	tetB(P)	Clostridium perfringens	tetracycline	antibiotic target protection
SHP-1433	SHP-1433_orf02088	macB	Neisseria gonorrhoeae	macrolide	antibiotic efflux
SHP-1433	SHP-1433_orf02883	novA	Streptomyces niveus	aminocoumarin	antibiotic efflux
SHP-1433	SHP-1433_orf04544	rpoB2	Nocardia farcinica IFM 10152	peptide	antibiotic target alteration
SHP-1433	SHP-1433_orf02804	TaeA	Paenibacillus sp. LC231	pleuromutilin	antibiotic efflux
SHP-1433	SHP-1433_orf00560	msbA	Escherichia coli str. K-12 substr. MG1655	nitroimidazole	antibiotic efflux
SHP-1433	SHP-1433_orf00123	tetB(60)	uncultured bacterium	tetracycline	antibiotic efflux
SHP-1433	SHP-1433_orf01785	rosB	Yersinia enterocolitica (type O:8)	peptide	antibiotic efflux
SHP-1433	SHP-1433_orf02487	almE	Vibrio cholerae	peptide	antibiotic target alteration
SHP-1433	SHP-1433_orf04427	MCR-3.28	Klebsiella pneumoniae	peptide	antibiotic target alteration
SHP-1433	SHP-1433_orf03393	evgS	Escherichia coli str. K-12 substr. MG1655	fluoroquinolone	antibiotic efflux
SHP-1433	SHP-1433_orf00122	tetA(60)	uncultured bacterium	tetracycline	antibiotic efflux
SHP-1433	SHP-1433_orf01782	lmrC	Streptomyces lincolnensis	lincosamide	antibiotic target protection
SHP-1433	SHP-1433_orf00054	optrA	Enterococcus faecalis	oxazolidinone	antibiotic target protection
SHP-1433	SHP-1433_orf04212	mecC	Staphylococcus aureus subsp. aureus LGA251	carbapenem	antibiotic target replacement
SHP-1433	SHP-1433_orf03424	mecD	Macrococcus caseolyticus	carbapenem	antibiotic target replacement
SHP-1433	SHP-1433_orf01958	OprN	Pseudomonas aeruginosa PAO1	diaminopyrimidine	antibiotic efflux
SHP-1433	SHP-1433_orf03280	farB	Neisseria meningitidis MC58	antibacterial free fatty acids	antibiotic efflux
SHP-1433	SHP-1433_orf03849	cpxA	Escherichia coli O157:H7 str. Sakai	aminocoumarin	antibiotic efflux
SHP-1433	SHP-1433_orf03450	TolC	Escherichia coli	aminocoumarin	antibiotic efflux
SHP-1433	SHP-1433_orf00079	hmrM	Haemophilus influenzae R2846	disinfecting agents and antiseptics	antibiotic efflux
SHP-1433	SHP-1433_orf01049	tet(W/N/W)	uncultured bacterium IN-02	tetracycline	antibiotic target protection
SHP-1433	SHP-1433_orf04289	Ctra_murA_FOF	Chlamydia trachomatis	phosphonic acid	antibiotic target alteration
SHP-1433	SHP-1433_orf02087	mtrE	Neisseria gonorrhoeae	macrolide	antibiotic efflux
SHP-1433	SHP-1433_orf04064	mepA	Staphylococcus aureus	glycylcycline	antibiotic efflux
SHP-1433	SHP-1433_orf00928	cdeA	Clostridioides difficile	disinfecting agents and antiseptics	antibiotic efflux
SHP-1433	SHP-1433_orf02226	OpmH	Pseudomonas aeruginosa PAO1	disinfecting agents and antiseptics	antibiotic efflux
SHP-1433	SHP-1433_orf01251	vanT_in_vanG_cl	Enterococcus faecalis	glycopeptide	antibiotic target alteration
SHP-1433	SHP-1433_orf00945	Kpne_OmpK37	Klebsiella pneumoniae	carbapenem	reduced permeability to antibiotic
SHP-1433	SHP-1433_orf03627	ugd	Escherichia coli str. K-12 substr. MG1655	peptide	antibiotic target alteration
SHP-1433	SHP-1433_orf00335	bcr-1	Pseudomonas aeruginosa	bicyclomycin-like	antibiotic efflux
SHP-1433	SHP-1433_orf00414	tet(35)	Vibrio harveyi	tetracycline	antibiotic efflux
SHP-1433	SHP-1433_orf02066	OmpA	Klebsiella pneumoniae	peptide	reduced permeability to antibiotic
SHP-1433	SHP-1433_orf03816	MexV	Pseudomonas aeruginosa PAO1	disinfecting agents and antiseptics	antibiotic efflux
SHP-1433	SHP-1433_orf01452	TriB	Pseudomonas aeruginosa PAO1	disinfecting agents and antiseptics	antibiotic efflux
SHP-1433	SHP-1433_orf02521	macA	Neisseria gonorrhoeae	macrolide	antibiotic efflux
SHP-1433	SHP-1433_orf04026	MexE	Pseudomonas aeruginosa PAO1	diaminopyrimidine	antibiotic efflux
SHP-1433	SHP-1433_orf00458	AcrE	Escherichia coli str. K-12 substr. MG1655	cephalosporin	antibiotic efflux
SHP-1433	SHP-1433_orf02763	TxR	Vibrio harveyi	tetracycline	antibiotic efflux
SHP-1433	SHP-1433_orf01373	vanE	Enterococcus faecalis	glycopeptide	antibiotic target alteration
SHP-1433	SHP-1433_orf01948	rphB	Paenibacillus sp. LC231	rifamycin	antibiotic inactivation
SHP-1433	SHP-1433_orf01845	clbB	Brevibacillus brevis NBRC 100599	lincosamide	antibiotic target alteration
SHP-1433	SHP-1433_orf01779	adeG	Acinetobacter baumannii AYE	fluoroquinolone	antibiotic efflux
SHP-1433	SHP-1433_orf00372	MexJ	Pseudomonas aeruginosa PAO1	disinfecting agents and antiseptics	antibiotic efflux
SHP-1433	SHP-1433_orf01760	tetA(58)	Paenibacillus sp. LC231	tetracycline	antibiotic efflux
SHP-1433	SHP-1433_orf02327	basS	Pseudomonas aeruginosa	peptide	antibiotic efflux
SHP-1433	SHP-1433_orf02168	vanH_in_vanD_cl	Enterococcus faecium	glycopeptide	antibiotic target alteration
SHP-1433	SHP-1433_orf00095	LpsB	Acinetobacter baumannii	peptide	reduced permeability to antibiotic
SHP-1433	SHP-1433_orf00886	leuO	Escherichia coli	disinfecting agents and antiseptics	antibiotic efflux
SHP-1433	SHP-1433_orf01827	NmcR	Enterobacter cloacae	carbapenem	antibiotic inactivation
SHP-1433	SHP-1433_orf03024	mdtN	Escherichia coli str. K-12 substr. W3110	disinfecting agents and antiseptics	antibiotic efflux
SHP-1433	SHP-1433_orf02096	adeL	Acinetobacter baumannii	fluoroquinolone	antibiotic efflux
SHP-1433	SHP-1433_orf01434	baeS	Escherichia coli str. K-12 substr. W3110	aminocoumarin	antibiotic efflux
SHP-1433	SHP-1433_orf03506	arlS	Staphylococcus aureus subsp. aureus NCTC 8325	disinfecting agents and antiseptics	antibiotic efflux
SHP-1433	SHP-1433_orf03279	emrK	Escherichia coli	tetracycline	antibiotic efflux
SHP-1433	SHP-1433_orf03352	mreA	Streptococcus agalactiae	macrolide	antibiotic efflux
SHP-1433	SHP-1433_orf04424	ParS	Pseudomonas aeruginosa PAO1	aminoglycoside	antibiotic efflux
SHP-1433	SHP-1433_orf04392	arnA	Pseudomonas aeruginosa PAO1	peptide	antibiotic target alteration
SHP-1433	SHP-1433_orf02672	RlmA(II)	Streptococcus pneumoniae	lincosamide	antibiotic target alteration
SHP-1433	SHP-1433_orf00940	sul4	uncultured bacterium	sulfonamide	antibiotic target replacement
SHP-1433	SHP-1433_orf00340	smeS	Stenotrophomonas maltophilia	aminoglycoside	antibiotic efflux
SHP-1433	SHP-1433_orf03462	bacA	Escherichia coli str. K-12 substr. MG1655	peptide	antibiotic target alteration
SHP-1433	SHP-1433_orf00207	RanA	Riemerella anatipestifer RA-GD	aminoglycoside	antibiotic efflux
SHP-1433	SHP-1433_orf02147	tlrC	Streptomyces fradiae	lincosamide	antibiotic target protection
SHP-1433	SHP-1433_orf01065	vanH_in_vanB_cl	Enterococcus faecalis	glycopeptide	antibiotic target alteration
SHP-1433	SHP-1433_orf03531	Erm(39)	Mycolicibacterium fortuitum	lincosamide	antibiotic target alteration
SHP-1433	SHP-1433_orf01182	cprS	Pseudomonas aeruginosa PAO1	peptide	antibiotic efflux
SHP-1433	SHP-1433_orf01872	bcrA	Bacillus licheniformis	peptide	antibiotic efflux
SHP-1433	SHP-1433_orf01772	CARB-22	Vibrio parahaemolyticus RIMD 2210633	penam	antibiotic inactivation
SHP-1433	SHP-1433_orf04284	RanB	Riemerella anatipestifer RA-GD	aminoglycoside	antibiotic efflux
SHP-1433	SHP-1433_orf03391	vanR_in_vanF_cl	Paenibacillus popilliae ATCC 14706	glycopeptide	antibiotic target alteration
SHP-1433	SHP-1433_orf03706	ParR	Pseudomonas aeruginosa PAO1	aminoglycoside	antibiotic efflux
SHP-1433	SHP-1433_orf00513	vanR_in_vanM_cl	Enterococcus faecium	glycopeptide	antibiotic target alteration
SHP-1433	SHP-1433_orf03106	baeR	Escherichia coli str. K-12 substr. W3110	aminocoumarin	antibiotic efflux
SHP-1433	SHP-1433_orf01767	MexH	Pseudomonas aeruginosa PAO1	disinfecting agents and antiseptics	antibiotic efflux
SHP-1433	SHP-1433_orf02164	vanR_in_vanL_cl	Enterococcus faecalis	glycopeptide	antibiotic target alteration
SHP-1433	SHP-1433_orf03214	oleC	Streptomyces antibioticus	macrolide	antibiotic efflux
SHP-1433	SHP-1433_orf03850	Paer_CpxR	Pseudomonas aeruginosa	aminocoumarin	antibiotic efflux
SHP-1433	SHP-1433_orf01328	arlR	Staphylococcus aureus subsp. aureus str. Newman	disinfecting agents and antiseptics	antibiotic efflux
SHP-1433	SHP-1433_orf02881	kdpE	Escherichia coli str. K-12 substr. MG1655	aminoglycoside	antibiotic efflux
SHP-1433	SHP-1433_orf01181	cprR	Pseudomonas aeruginosa PAO1	peptide	antibiotic efflux
SHP-1433	SHP-1433_orf02326	vanR_in_vanB_cl	Enterococcus faecalis	glycopeptide	antibiotic target alteration
SHP-1433	SHP-1433_orf03276	QnrAS	Aliivibrio salmonicida LFI1238	fluoroquinolone	antibiotic target protection
SHP-1433	SHP-1433_orf00951	LpeA	Legionella pneumophila str. Paris	macrolide	antibiotic efflux
SHP-1433	SHP-1433_orf03183	catB9	Vibrio cholerae	phenicol	antibiotic inactivation
SHP-1433	SHP-1433_orf02882	kdpD	Staphylococcus aureus	aminoglycoside	antibiotic efflux
SHP-1433	SHP-1433_orf03915	CRP	Escherichia coli str. K-12 substr. W3110	fluoroquinolone	antibiotic efflux
SHP-1433	SHP-1433_orf02543	PmrF	Escherichia coli str. K-12 substr. MG1655	peptide	antibiotic target alteration
SHP-1433	SHP-1433_orf01516	evgA	Escherichia coli O157:H7 str. Sakai	fluoroquinolone	antibiotic efflux
SHP-1433	SHP-1433_orf00361	LlmA_23S_CLI	Paenibacillus sp. LC231	lincosamide	antibiotic target alteration
SHP-1433	SHP-1433_orf02704	vanH_in_vanO_cl	Rhodococcus hoagii	glycopeptide	antibiotic target alteration
SHP-1433	SHP-1433_orf03534	dfrA3	Plasmid pAZ1	diaminopyrimidine	antibiotic target replacement
SHP-1433	SHP-1433_orf01982	Paer_soxR	Pseudomonas aeruginosa PAO1	cephalosporin	antibiotic efflux
SHP-1433	SHP-1433_orf03738	otr(A)S.rim	Streptomyces rimosus	tetracycline	antibiotic target protection
SHP-1433	SHP-1433_orf00416	H-NS	Escherichia coli O157:H7 str. Sakai	cephalosporin	antibiotic efflux
SHP-1433	SHP-1433_orf01207	vanR_in_vanP_cl	Enterococcus faecium	glycopeptide	antibiotic target alteration
SHP-1433	SHP-1433_orf03121	mgrA	Staphylococcus aureus subsp. aureus N315	cephalosporin	antibiotic efflux
SHP-1433	SHP-1433_orf04520	golS	Salmonella enterica subsp. enterica serovar Typhimurium str. LT2	carbapenem	antibiotic efflux
SHP-1433	SHP-1433_orf03944	tet(W/32/O)	Trueperella pyogenes	tetracycline	antibiotic target protection
SHP-1433	SHP-1433_orf03798	Kpne_KpnE	Klebsiella pneumoniae subsp. pneumoniae NTUH-K2044	aminoglycoside	antibiotic efflux
SHP-1433	SHP-1433_orf01920	ramA	Enterobacter cloacae	carbapenem	antibiotic efflux
SHP-1433	SHP-1433_orf04133	gadW	Escherichia coli O25b:H4	fluoroquinolone	antibiotic efflux
SHP-1433	SHP-1433_orf03797	Kpne_KpnF	Klebsiella pneumoniae subsp. pneumoniae NTUH-K2044	aminoglycoside	antibiotic efflux
SHP-1433	SHP-1433_orf01860	YajC	Pseudomonas aeruginosa	cephalosporin	antibiotic efflux
SHP-1433	SHP-1433_orf01124	catB8	Salmonella enterica subsp. enterica serovar Typhi	phenicol	antibiotic inactivation
SHP-1433	SHP-1433_orf01021	rsmA	Pseudomonas aeruginosa	diaminopyrimidine	antibiotic efflux
SHP-1434	SHP-1434_orf04521	acrD	Escherichia coli str. K-12 substr. W3110	aminoglycoside	antibiotic efflux
SHP-1434	SHP-1434_orf00463	adeB	Acinetobacter baumannii	glycylcycline	antibiotic efflux
SHP-1434	SHP-1434_orf00453	MexF	Pseudomonas aeruginosa PAO1	diaminopyrimidine	antibiotic efflux
SHP-1434	SHP-1434_orf02086	MexW	Pseudomonas aeruginosa PAO1	disinfecting agents and antiseptics	antibiotic efflux
SHP-1434	SHP-1434_orf03936	cmeB	Campylobacter jejuni subsp. doylei 269.97	cephalosporin	antibiotic efflux
SHP-1434	SHP-1434_orf01863	TriC	Pseudomonas aeruginosa PAO1	disinfecting agents and antiseptics	antibiotic efflux
SHP-1434	SHP-1434_orf00272	MexK	Pseudomonas aeruginosa PAO1	disinfecting agents and antiseptics	antibiotic efflux
SHP-1434	SHP-1434_orf01948	acrB	Escherichia coli str. K-12 substr. MG1655	cephalosporin	antibiotic efflux
SHP-1434	SHP-1434_orf00254	mexN	Pseudomonas aeruginosa	phenicol	antibiotic efflux
SHP-1434	SHP-1434_orf04340	Saur_mupB_MUP	Staphylococcus aureus	mupirocin-like	antibiotic target alteration
SHP-1434	SHP-1434_orf02819	Saur_mupA_MUP	Staphylococcus aureus	mupirocin-like	antibiotic target alteration
SHP-1434	SHP-1434_orf02996	LptD	Klebsiella pneumoniae subsp. pneumoniae KPNIH10	aminocoumarin	antibiotic efflux
SHP-1434	SHP-1434_orf04235	tet(T)	Streptococcus pyogenes	tetracycline	antibiotic target protection
SHP-1434	SHP-1434_orf00241	tetB(P)	Clostridium perfringens	tetracycline	antibiotic target protection
SHP-1434	SHP-1434_orf00143	macB	Neisseria gonorrhoeae	macrolide	antibiotic efflux
SHP-1434	SHP-1434_orf03735	novA	Streptomyces niveus	aminocoumarin	antibiotic efflux
SHP-1434	SHP-1434_orf04243	rpoB2	Nocardia farcinica IFM 10152	peptide	antibiotic target alteration
SHP-1434	SHP-1434_orf00901	TaeA	Paenibacillus sp. LC231	pleuromutilin	antibiotic efflux
SHP-1434	SHP-1434_orf02047	msbA	Escherichia coli str. K-12 substr. MG1655	nitroimidazole	antibiotic efflux
SHP-1434	SHP-1434_orf01612	tetB(60)	uncultured bacterium	tetracycline	antibiotic efflux
SHP-1434	SHP-1434_orf00446	rosB	Yersinia enterocolitica (type O:8)	peptide	antibiotic efflux
SHP-1434	SHP-1434_orf01351	almE	Vibrio cholerae	peptide	antibiotic target alteration
SHP-1434	SHP-1434_orf03821	MCR-3.28	Klebsiella pneumoniae	peptide	antibiotic target alteration
SHP-1434	SHP-1434_orf02862	evgS	Escherichia coli str. K-12 substr. MG1655	fluoroquinolone	antibiotic efflux
SHP-1434	SHP-1434_orf01611	tetA(60)	uncultured bacterium	tetracycline	antibiotic efflux
SHP-1434	SHP-1434_orf00449	lmrC	Streptomyces lincolnensis	lincosamide	antibiotic target protection
SHP-1434	SHP-1434_orf01543	optrA	Enterococcus faecalis	oxazolidinone	antibiotic target protection
SHP-1434	SHP-1434_orf04034	mecC	Staphylococcus aureus subsp. aureus LGA251	carbapenem	antibiotic target replacement
SHP-1434	SHP-1434_orf02893	mecD	Macrococcus caseolyticus	carbapenem	antibiotic target replacement
SHP-1434	SHP-1434_orf00271	OprN	Pseudomonas aeruginosa PAO1	diaminopyrimidine	antibiotic efflux
SHP-1434	SHP-1434_orf03331	farB	Neisseria meningitidis MC58	antibacterial free fatty acids	antibiotic efflux
SHP-1434	SHP-1434_orf04151	cpxA	Escherichia coli O157:H7 str. Sakai	aminocoumarin	antibiotic efflux
SHP-1434	SHP-1434_orf02920	TolC	Escherichia coli	aminocoumarin	antibiotic efflux
SHP-1434	SHP-1434_orf02547	tet(W/N/W)	uncultured bacterium IN-02	tetracycline	antibiotic target protection
SHP-1434	SHP-1434_orf04321	Ctra_murA_FOF	Chlamydia trachomatis	phosphonic acid	antibiotic target alteration
SHP-1434	SHP-1434_orf00144	mtrE	Neisseria gonorrhoeae	macrolide	antibiotic efflux
SHP-1434	SHP-1434_orf01568	hmrM	Haemophilus influenzae R2846	disinfecting agents and antiseptics	antibiotic efflux
SHP-1434	SHP-1434_orf03898	mepA	Staphylococcus aureus	glycylcycline	antibiotic efflux
SHP-1434	SHP-1434_orf02422	cdeA	Clostridioides difficile	disinfecting agents and antiseptics	antibiotic efflux
SHP-1434	SHP-1434_orf00934	OpmH	Pseudomonas aeruginosa PAO1	disinfecting agents and antiseptics	antibiotic efflux
SHP-1434	SHP-1434_orf02748	vanT_in_vanG_cl	Enterococcus faecalis	glycopeptide	antibiotic target alteration
SHP-1434	SHP-1434_orf02439	Kpne_OmpK37	Klebsiella pneumoniae	carbapenem	reduced permeability to antibiotic
SHP-1434	SHP-1434_orf03092	ugd	Escherichia coli str. K-12 substr. MG1655	peptide	antibiotic target alteration
SHP-1434	SHP-1434_orf01827	bcr-1	Pseudomonas aeruginosa	bicyclomycin-like	antibiotic efflux
SHP-1434	SHP-1434_orf01906	tet(35)	Vibrio harveyi	tetracycline	antibiotic efflux
SHP-1434	SHP-1434_orf00165	OmpA	Klebsiella pneumoniae	peptide	reduced permeability to antibiotic
SHP-1434	SHP-1434_orf00783	TriB	Pseudomonas aeruginosa PAO1	disinfecting agents and antiseptics	antibiotic efflux
SHP-1434	SHP-1434_orf01384	macA	Neisseria gonorrhoeae	macrolide	antibiotic efflux
SHP-1434	SHP-1434_orf03283	MexV	Pseudomonas aeruginosa PAO1	disinfecting agents and antiseptics	antibiotic efflux
SHP-1434	SHP-1434_orf03935	MexE	Pseudomonas aeruginosa PAO1	diaminopyrimidine	antibiotic efflux
SHP-1434	SHP-1434_orf01949	AcrE	Escherichia coli str. K-12 substr. MG1655	cephalosporin	antibiotic efflux
SHP-1434	SHP-1434_orf01220	TxR	Vibrio harveyi	tetracycline	antibiotic efflux
SHP-1434	SHP-1434_orf00862	vanE	Enterococcus faecalis	glycopeptide	antibiotic target alteration
SHP-1434	SHP-1434_orf00384	clbB	Brevibacillus brevis NBRC 100599	lincosamide	antibiotic target alteration
SHP-1434	SHP-1434_orf00452	adeG	Acinetobacter baumannii AYE	fluoroquinolone	antibiotic efflux
SHP-1434	SHP-1434_orf01864	MexJ	Pseudomonas aeruginosa PAO1	disinfecting agents and antiseptics	antibiotic efflux
SHP-1434	SHP-1434_orf00280	rphB	Paenibacillus sp. LC231	rifamycin	antibiotic inactivation
SHP-1434	SHP-1434_orf00471	tetA(58)	Paenibacillus sp. LC231	tetracycline	antibiotic efflux
SHP-1434	SHP-1434_orf01036	basS	Pseudomonas aeruginosa	peptide	antibiotic efflux
SHP-1434	SHP-1434_orf01374	mdtN	Escherichia coli str. K-12 substr. W3110	disinfecting agents and antiseptics	antibiotic efflux
SHP-1434	SHP-1434_orf00063	vanH_in_vanD_cl	Enterococcus faecium	glycopeptide	antibiotic target alteration
SHP-1434	SHP-1434_orf01584	LpsB	Acinetobacter baumannii	peptide	reduced permeability to antibiotic
SHP-1434	SHP-1434_orf02381	leuO	Escherichia coli	disinfecting agents and antiseptics	antibiotic efflux
SHP-1434	SHP-1434_orf00401	NmcR	Enterobacter cloacae	carbapenem	antibiotic inactivation
SHP-1434	SHP-1434_orf00135	adeL	Acinetobacter baumannii	fluoroquinolone	antibiotic efflux
SHP-1434	SHP-1434_orf00801	baeS	Escherichia coli str. K-12 substr. W3110	aminocoumarin	antibiotic efflux
SHP-1434	SHP-1434_orf02975	arlS	Staphylococcus aureus subsp. aureus NCTC 8325	disinfecting agents and antiseptics	antibiotic efflux
SHP-1434	SHP-1434_orf03332	emrK	Escherichia coli	tetracycline	antibiotic efflux
SHP-1434	SHP-1434_orf02820	mreA	Streptococcus agalactiae	macrolide	antibiotic efflux
SHP-1434	SHP-1434_orf03824	ParS	Pseudomonas aeruginosa PAO1	aminoglycoside	antibiotic efflux
SHP-1434	SHP-1434_orf01128	RlmA(II)	Streptococcus pneumoniae	lincosamide	antibiotic target alteration
SHP-1434	SHP-1434_orf01832	smeS	Stenotrophomonas maltophilia	aminoglycoside	antibiotic efflux
SHP-1434	SHP-1434_orf02434	sul4	uncultured bacterium	sulfonamide	antibiotic target replacement
SHP-1434	SHP-1434_orf02932	bacA	Escherichia coli str. K-12 substr. MG1655	peptide	antibiotic target alteration
SHP-1434	SHP-1434_orf04369	arnA	Pseudomonas aeruginosa PAO1	peptide	antibiotic target alteration
SHP-1434	SHP-1434_orf01698	RanA	Riemerella anatipestifer RA-GD	aminoglycoside	antibiotic efflux
SHP-1434	SHP-1434_orf00084	tlrC	Streptomyces fradiae	lincosamide	antibiotic target protection
SHP-1434	SHP-1434_orf02562	vanH_in_vanB_cl	Enterococcus faecalis	glycopeptide	antibiotic target alteration
SHP-1434	SHP-1434_orf02999	Erm(39)	Mycolicibacterium fortuitum	lincosamide	antibiotic target alteration
SHP-1434	SHP-1434_orf02678	cprS	Pseudomonas aeruginosa PAO1	peptide	antibiotic efflux
SHP-1434	SHP-1434_orf00356	bcrA	Bacillus licheniformis	peptide	antibiotic efflux
SHP-1434	SHP-1434_orf04316	RanB	Riemerella anatipestifer RA-GD	aminoglycoside	antibiotic efflux
SHP-1434	SHP-1434_orf02860	vanR_in_vanF_cl	Paenibacillus popilliae ATCC 14706	glycopeptide	antibiotic target alteration
SHP-1434	SHP-1434_orf02445	LpeA	Legionella pneumophila str. Paris	macrolide	antibiotic efflux
SHP-1434	SHP-1434_orf03171	ParR	Pseudomonas aeruginosa PAO1	aminoglycoside	antibiotic efflux
SHP-1434	SHP-1434_orf01999	vanR_in_vanM_cl	Enterococcus faecium	glycopeptide	antibiotic target alteration
SHP-1434	SHP-1434_orf03507	baeR	Escherichia coli str. K-12 substr. W3110	aminocoumarin	antibiotic efflux
SHP-1434	SHP-1434_orf00464	MexH	Pseudomonas aeruginosa PAO1	disinfecting agents and antiseptics	antibiotic efflux
SHP-1434	SHP-1434_orf00067	vanR_in_vanL_cl	Enterococcus faecalis	glycopeptide	antibiotic target alteration
SHP-1434	SHP-1434_orf03397	oleC	Streptomyces antibioticus	macrolide	antibiotic efflux
SHP-1434	SHP-1434_orf04152	Paer_CpxR	Pseudomonas aeruginosa	aminocoumarin	antibiotic efflux
SHP-1434	SHP-1434_orf00459	CARB-22	Vibrio parahaemolyticus RIMD 2210633	penam	antibiotic inactivation
SHP-1434	SHP-1434_orf02677	cprR	Pseudomonas aeruginosa PAO1	peptide	antibiotic efflux
SHP-1434	SHP-1434_orf00349	arlR	Staphylococcus aureus subsp. aureus str. Newman	disinfecting agents and antiseptics	antibiotic efflux
SHP-1434	SHP-1434_orf03737	kdpE	Escherichia coli str. K-12 substr. MG1655	aminoglycoside	antibiotic efflux
SHP-1434	SHP-1434_orf01035	vanR_in_vanB_cl	Enterococcus faecalis	glycopeptide	antibiotic target alteration
SHP-1434	SHP-1434_orf03334	QnrAS	Aliivibrio salmonicida LFI1238	fluoroquinolone	antibiotic target protection
SHP-1434	SHP-1434_orf03429	catB9	Vibrio cholerae	phenicol	antibiotic inactivation
SHP-1434	SHP-1434_orf03736	kdpD	Staphylococcus aureus	aminoglycoside	antibiotic efflux
SHP-1434	SHP-1434_orf04215	CRP	Escherichia coli str. K-12 substr. W3110	fluoroquinolone	antibiotic efflux
SHP-1434	SHP-1434_orf01334	evgA	Escherichia coli O157:H7 str. Sakai	fluoroquinolone	antibiotic efflux
SHP-1434	SHP-1434_orf01406	PmrF	Escherichia coli str. K-12 substr. MG1655	peptide	antibiotic target alteration
SHP-1434	SHP-1434_orf01853	LlmA_23S_CLI	Paenibacillus sp. LC231	lincosamide	antibiotic target alteration
SHP-1434	SHP-1434_orf01161	vanH_in_vanO_cl	Rhodococcus hoagii	glycopeptide	antibiotic target alteration
SHP-1434	SHP-1434_orf03002	dfrA3	Plasmid pAZ1	diaminopyrimidine	antibiotic target replacement
SHP-1434	SHP-1434_orf00247	Paer_soxR	Pseudomonas aeruginosa PAO1	cephalosporin	antibiotic efflux
SHP-1434	SHP-1434_orf03204	otr(A)S.rim	Streptomyces rimosus	tetracycline	antibiotic target protection
SHP-1434	SHP-1434_orf01907	H-NS	Escherichia coli O157:H7 str. Sakai	cephalosporin	antibiotic efflux
SHP-1434	SHP-1434_orf03492	mgrA	Staphylococcus aureus subsp. aureus N315	cephalosporin	antibiotic efflux
SHP-1434	SHP-1434_orf02702	vanR_in_vanP_cl	Enterococcus faecium	glycopeptide	antibiotic target alteration
SHP-1434	SHP-1434_orf04595	golS	Salmonella enterica subsp. enterica serovar Typhimurium str. LT2	carbapenem	antibiotic efflux
SHP-1434	SHP-1434_orf04236	tet(W/32/O)	Trueperella pyogenes	tetracycline	antibiotic target protection
SHP-1434	SHP-1434_orf03266	Kpne_KpnE	Klebsiella pneumoniae subsp. pneumoniae NTUH-K2044	aminoglycoside	antibiotic efflux
SHP-1434	SHP-1434_orf00308	ramA	Enterobacter cloacae	carbapenem	antibiotic efflux
SHP-1434	SHP-1434_orf04117	gadW	Escherichia coli O25b:H4	fluoroquinolone	antibiotic efflux
SHP-1434	SHP-1434_orf00369	YajC	Pseudomonas aeruginosa	cephalosporin	antibiotic efflux
SHP-1434	SHP-1434_orf03265	Kpne_KpnF	Klebsiella pneumoniae subsp. pneumoniae NTUH-K2044	aminoglycoside	antibiotic efflux
SHP-1434	SHP-1434_orf02621	catB8	Salmonella enterica subsp. enterica serovar Typhi	phenicol	antibiotic inactivation
SHP-1434	SHP-1434_orf02519	rsmA	Pseudomonas aeruginosa	diaminopyrimidine	antibiotic efflux
SHP-1611	SHP-1611_orf02965	acrD	Escherichia coli str. K-12 substr. W3110	aminoglycoside	antibiotic efflux
SHP-1611	SHP-1611_orf03213	cmeB	Campylobacter jejuni subsp. doylei 269.97	cephalosporin	antibiotic efflux
SHP-1611	SHP-1611_orf00144	adeB	Acinetobacter baumannii	glycylcycline	antibiotic efflux
SHP-1611	SHP-1611_orf00134	MexF	Pseudomonas aeruginosa PAO1	diaminopyrimidine	antibiotic efflux
SHP-1611	SHP-1611_orf02083	MexW	Pseudomonas aeruginosa PAO1	disinfecting agents and antiseptics	antibiotic efflux
SHP-1611	SHP-1611_orf02292	TriC	Pseudomonas aeruginosa PAO1	disinfecting agents and antiseptics	antibiotic efflux
SHP-1611	SHP-1611_orf00034	MexK	Pseudomonas aeruginosa PAO1	disinfecting agents and antiseptics	antibiotic efflux
SHP-1611	SHP-1611_orf02207	acrB	Escherichia coli str. K-12 substr. MG1655	cephalosporin	antibiotic efflux
SHP-1611	SHP-1611_orf00016	mexN	Pseudomonas aeruginosa	phenicol	antibiotic efflux
SHP-1611	SHP-1611_orf04356	Saur_mupB_MUP	Staphylococcus aureus	mupirocin-like	antibiotic target alteration
SHP-1611	SHP-1611_orf02905	Saur_mupA_MUP	Staphylococcus aureus	mupirocin-like	antibiotic target alteration
SHP-1611	SHP-1611_orf02741	LptD	Klebsiella pneumoniae subsp. pneumoniae KPNIH10	aminocoumarin	antibiotic efflux
SHP-1611	SHP-1611_orf01770	tet(O/W/32/O)	Lactobacillus johnsonii	tetracycline	antibiotic target protection
SHP-1611	SHP-1611_orf03868	tet(T)	Streptococcus pyogenes	tetracycline	antibiotic target protection
SHP-1611	SHP-1611_orf00003	tetB(P)	Clostridium perfringens	tetracycline	antibiotic target protection
SHP-1611	SHP-1611_orf00474	macB	Neisseria gonorrhoeae	macrolide	antibiotic efflux
SHP-1611	SHP-1611_orf01122	novA	Streptomyces niveus	aminocoumarin	antibiotic efflux
SHP-1611	SHP-1611_orf03418	TaeA	Paenibacillus sp. LC231	pleuromutilin	antibiotic efflux
SHP-1611	SHP-1611_orf04507	rpoB2	Nocardia farcinica IFM 10152	peptide	antibiotic target alteration
SHP-1611	SHP-1611_orf02120	msbA	Escherichia coli str. K-12 substr. MG1655	nitroimidazole	antibiotic efflux
SHP-1611	SHP-1611_orf00126	rosB	Yersinia enterocolitica (type O:8)	peptide	antibiotic efflux
SHP-1611	SHP-1611_orf02830	mecA	Staphylococcus aureus	carbapenem	antibiotic target replacement
SHP-1611	SHP-1611_orf01284	almE	Vibrio cholerae	peptide	antibiotic target alteration
SHP-1611	SHP-1611_orf03546	tetB(60)	uncultured bacterium	tetracycline	antibiotic efflux
SHP-1611	SHP-1611_orf03286	MCR-3.28	Klebsiella pneumoniae	peptide	antibiotic target alteration
SHP-1611	SHP-1611_orf02861	evgS	Escherichia coli str. K-12 substr. MG1655	fluoroquinolone	antibiotic efflux
SHP-1611	SHP-1611_orf00129	lmrC	Streptomyces lincolnensis	lincosamide	antibiotic target protection
SHP-1611	SHP-1611_orf03478	optrA	Enterococcus faecalis	oxazolidinone	antibiotic target protection
SHP-1611	SHP-1611_orf04182	mecC	Staphylococcus aureus subsp. aureus LGA251	carbapenem	antibiotic target replacement
SHP-1611	SHP-1611_orf00033	OprN	Pseudomonas aeruginosa PAO1	diaminopyrimidine	antibiotic efflux
SHP-1611	SHP-1611_orf00735	farB	Neisseria meningitidis MC58	antibacterial free fatty acids	antibiotic efflux
SHP-1611	SHP-1611_orf03545	tetA(60)	uncultured bacterium	tetracycline	antibiotic efflux
SHP-1611	SHP-1611_orf00108	MCR-10.2	Enterobacter kobei	peptide	antibiotic target alteration
SHP-1611	SHP-1611_orf02959	MdtK	Salmonella enterica subsp. enterica serovar Typhimurium	fluoroquinolone	antibiotic efflux
SHP-1611	SHP-1611_orf03952	cpxA	Escherichia coli O157:H7 str. Sakai	aminocoumarin	antibiotic efflux
SHP-1611	SHP-1611_orf02804	TolC	Escherichia coli	aminocoumarin	antibiotic efflux
SHP-1611	SHP-1611_orf01913	tet(W/N/W)	uncultured bacterium IN-02	tetracycline	antibiotic target protection
SHP-1611	SHP-1611_orf04370	Ctra_murA_FOF	Chlamydia trachomatis	phosphonic acid	antibiotic target alteration
SHP-1611	SHP-1611_orf00473	mtrE	Neisseria gonorrhoeae	macrolide	antibiotic efflux
SHP-1611	SHP-1611_orf03501	hmrM	Haemophilus influenzae R2846	disinfecting agents and antiseptics	antibiotic efflux
SHP-1611	SHP-1611_orf03254	mepA	Staphylococcus aureus	glycylcycline	antibiotic efflux
SHP-1611	SHP-1611_orf01791	cdeA	Clostridioides difficile	disinfecting agents and antiseptics	antibiotic efflux
SHP-1611	SHP-1611_orf03598	OpmH	Pseudomonas aeruginosa PAO1	disinfecting agents and antiseptics	antibiotic efflux
SHP-1611	SHP-1611_orf03004	vanT_in_vanG_cl	Enterococcus faecalis	glycopeptide	antibiotic target alteration
SHP-1611	SHP-1611_orf01809	Kpne_OmpK37	Klebsiella pneumoniae	carbapenem	reduced permeability to antibiotic
SHP-1611	SHP-1611_orf02642	ugd	Escherichia coli str. K-12 substr. MG1655	peptide	antibiotic target alteration
SHP-1611	SHP-1611_orf02249	tet(35)	Vibrio harveyi	tetracycline	antibiotic efflux
SHP-1611	SHP-1611_orf02329	bcr-1	Pseudomonas aeruginosa	bicyclomycin-like	antibiotic efflux
SHP-1611	SHP-1611_orf00452	OmpA	Klebsiella pneumoniae	peptide	reduced permeability to antibiotic
SHP-1611	SHP-1611_orf00593	TriB	Pseudomonas aeruginosa PAO1	disinfecting agents and antiseptics	antibiotic efflux
SHP-1611	SHP-1611_orf01317	macA	Neisseria gonorrhoeae	macrolide	antibiotic efflux
SHP-1611	SHP-1611_orf02460	MexV	Pseudomonas aeruginosa PAO1	disinfecting agents and antiseptics	antibiotic efflux
SHP-1611	SHP-1611_orf03214	MexE	Pseudomonas aeruginosa PAO1	diaminopyrimidine	antibiotic efflux
SHP-1611	SHP-1611_orf02206	AcrE	Escherichia coli str. K-12 substr. MG1655	cephalosporin	antibiotic efflux
SHP-1611	SHP-1611_orf01599	TxR	Vibrio harveyi	tetracycline	antibiotic efflux
SHP-1611	SHP-1611_orf00673	vanE	Enterococcus faecalis	glycopeptide	antibiotic target alteration
SHP-1611	SHP-1611_orf04029	clbB	Brevibacillus brevis NBRC 100599	lincosamide	antibiotic target alteration
SHP-1611	SHP-1611_orf02291	MexJ	Pseudomonas aeruginosa PAO1	disinfecting agents and antiseptics	antibiotic efflux
SHP-1611	SHP-1611_orf00042	rphB	Paenibacillus sp. LC231	rifamycin	antibiotic inactivation
SHP-1611	SHP-1611_orf03702	basS	Pseudomonas aeruginosa	peptide	antibiotic efflux
SHP-1611	SHP-1611_orf00152	tetA(58)	Paenibacillus sp. LC231	tetracycline	antibiotic efflux
SHP-1611	SHP-1611_orf03319	vanH_in_vanD_cl	Enterococcus faecium	glycopeptide	antibiotic target alteration
SHP-1611	SHP-1611_orf03517	LpsB	Acinetobacter baumannii	peptide	reduced permeability to antibiotic
SHP-1611	SHP-1611_orf01750	leuO	Escherichia coli	disinfecting agents and antiseptics	antibiotic efflux
SHP-1611	SHP-1611_orf00736	emrK	Escherichia coli	tetracycline	antibiotic efflux
SHP-1611	SHP-1611_orf01307	mdtN	Escherichia coli str. K-12 substr. W3110	disinfecting agents and antiseptics	antibiotic efflux
SHP-1611	SHP-1611_orf00482	adeL	Acinetobacter baumannii	fluoroquinolone	antibiotic efflux
SHP-1611	SHP-1611_orf02763	arlS	Staphylococcus aureus subsp. aureus NCTC 8325	disinfecting agents and antiseptics	antibiotic efflux
SHP-1611	SHP-1611_orf04213	NmcR	Enterobacter cloacae	carbapenem	antibiotic inactivation
SHP-1611	SHP-1611_orf00610	baeS	Escherichia coli str. K-12 substr. W3110	aminocoumarin	antibiotic efflux
SHP-1611	SHP-1611_orf02904	mreA	Streptococcus agalactiae	macrolide	antibiotic efflux
SHP-1611	SHP-1611_orf03283	ParS	Pseudomonas aeruginosa PAO1	aminoglycoside	antibiotic efflux
SHP-1611	SHP-1611_orf02082	adeG	Acinetobacter baumannii AYE	fluoroquinolone	antibiotic efflux
SHP-1611	SHP-1611_orf01507	RlmA(II)	Streptococcus pneumoniae	lincosamide	antibiotic target alteration
SHP-1611	SHP-1611_orf04326	arnA	Pseudomonas aeruginosa PAO1	peptide	antibiotic target alteration
SHP-1611	SHP-1611_orf01804	sul4	uncultured bacterium	sulfonamide	antibiotic target replacement
SHP-1611	SHP-1611_orf02792	bacA	Escherichia coli str. K-12 substr. MG1655	peptide	antibiotic target alteration
SHP-1611	SHP-1611_orf03594	RanA	Riemerella anatipestifer RA-GD	aminoglycoside	antibiotic efflux
SHP-1611	SHP-1611_orf03338	tlrC	Streptomyces fradiae	lincosamide	antibiotic target protection
SHP-1611	SHP-1611_orf01928	vanH_in_vanB_cl	Enterococcus faecalis	glycopeptide	antibiotic target alteration
SHP-1611	SHP-1611_orf03979	cmlv	Streptomyces venezuelae ATCC 10712	phenicol	antibiotic inactivation
SHP-1611	SHP-1611_orf02738	Erm(39)	Mycolicibacterium fortuitum	lincosamide	antibiotic target alteration
SHP-1611	SHP-1611_orf03075	cprS	Pseudomonas aeruginosa PAO1	peptide	antibiotic efflux
SHP-1611	SHP-1611_orf04000	bcrA	Bacillus licheniformis	peptide	antibiotic efflux
SHP-1611	SHP-1611_orf00140	CARB-23	Vibrio parahaemolyticus UCM-V493	penam	antibiotic inactivation
SHP-1611	SHP-1611_orf04375	RanB	Riemerella anatipestifer RA-GD	aminoglycoside	antibiotic efflux
SHP-1611	SHP-1611_orf02863	vanR_in_vanF_cl	Paenibacillus popilliae ATCC 14706	glycopeptide	antibiotic target alteration
SHP-1611	SHP-1611_orf01815	LpeA	Legionella pneumophila str. Paris	macrolide	antibiotic efflux
SHP-1611	SHP-1611_orf02570	ParR	Pseudomonas aeruginosa PAO1	aminoglycoside	antibiotic efflux
SHP-1611	SHP-1611_orf00903	baeR	Escherichia coli str. K-12 substr. W3110	aminocoumarin	antibiotic efflux
SHP-1611	SHP-1611_orf02167	vanR_in_vanM_cl	Enterococcus faecium	glycopeptide	antibiotic target alteration
SHP-1611	SHP-1611_orf00145	MexH	Pseudomonas aeruginosa PAO1	disinfecting agents and antiseptics	antibiotic efflux
SHP-1611	SHP-1611_orf00804	oleC	Streptomyces antibioticus	macrolide	antibiotic efflux
SHP-1611	SHP-1611_orf03323	vanR_in_vanL_cl	Enterococcus faecalis	glycopeptide	antibiotic target alteration
SHP-1611	SHP-1611_orf03951	Paer_CpxR	Pseudomonas aeruginosa	aminocoumarin	antibiotic efflux
SHP-1611	SHP-1611_orf03076	cprR	Pseudomonas aeruginosa PAO1	peptide	antibiotic efflux
SHP-1611	SHP-1611_orf01124	kdpE	Escherichia coli str. K-12 substr. MG1655	aminoglycoside	antibiotic efflux
SHP-1611	SHP-1611_orf03701	vanR_in_vanB_cl	Enterococcus faecalis	glycopeptide	antibiotic target alteration
SHP-1611	SHP-1611_orf00738	QnrAS	Aliivibrio salmonicida LFI1238	fluoroquinolone	antibiotic target protection
SHP-1611	SHP-1611_orf00837	catB9	Vibrio cholerae	phenicol	antibiotic inactivation
SHP-1611	SHP-1611_orf01123	kdpD	Staphylococcus aureus	aminoglycoside	antibiotic efflux
SHP-1611	SHP-1611_orf03889	CRP	Escherichia coli str. K-12 substr. W3110	fluoroquinolone	antibiotic efflux
SHP-1611	SHP-1611_orf01339	PmrF	Escherichia coli str. K-12 substr. MG1655	peptide	antibiotic target alteration
SHP-1611	SHP-1611_orf02975	evgA	Escherichia coli O157:H7 str. Sakai	fluoroquinolone	antibiotic efflux
SHP-1611	SHP-1611_orf02302	LlmA_23S_CLI	Paenibacillus sp. LC231	lincosamide	antibiotic target alteration
SHP-1611	SHP-1611_orf03992	arlR	Staphylococcus aureus subsp. aureus str. Newman	disinfecting agents and antiseptics	antibiotic efflux
SHP-1611	SHP-1611_orf01540	vanH_in_vanO_cl	Rhodococcus hoagii	glycopeptide	antibiotic target alteration
SHP-1611	SHP-1611_orf02735	dfrA3	Plasmid pAZ1	diaminopyrimidine	antibiotic target replacement
SHP-1611	SHP-1611_orf02538	otr(A)S.rim	Streptomyces rimosus	tetracycline	antibiotic target protection
SHP-1611	SHP-1611_orf00009	Paer_soxR	Pseudomonas aeruginosa PAO1	cephalosporin	antibiotic efflux
SHP-1611	SHP-1611_orf02248	H-NS	Escherichia coli O157:H7 str. Sakai	cephalosporin	antibiotic efflux
SHP-1611	SHP-1611_orf00892	mgrA	Staphylococcus aureus subsp. aureus N315	cephalosporin	antibiotic efflux
SHP-1611	SHP-1611_orf03867	tet(S)	Listeria monocytogenes	tetracycline	antibiotic target protection
SHP-1611	SHP-1611_orf03050	vanR_in_vanP_cl	Enterococcus faecium	glycopeptide	antibiotic target alteration
SHP-1611	SHP-1611_orf04492	golS	Salmonella enterica subsp. enterica serovar Typhimurium str. LT2	carbapenem	antibiotic efflux
SHP-1611	SHP-1611_orf00133	MuxA	Pseudomonas aeruginosa PAO1	aminocoumarin	antibiotic efflux
SHP-1611	SHP-1611_orf02477	Kpne_KpnE	Klebsiella pneumoniae subsp. pneumoniae NTUH-K2044	aminoglycoside	antibiotic efflux
SHP-1611	SHP-1611_orf00495	gadW	Escherichia coli O25b:H4	fluoroquinolone	antibiotic efflux
SHP-1611	SHP-1611_orf00069	ramA	Enterobacter cloacae	carbapenem	antibiotic efflux
SHP-1611	SHP-1611_orf04014	YajC	Pseudomonas aeruginosa	cephalosporin	antibiotic efflux
SHP-1611	SHP-1611_orf00539	ykkC	Bacillus subtilis subsp. subtilis str. 168	aminoglycoside	antibiotic efflux
SHP-1611	SHP-1611_orf02478	Kpne_KpnF	Klebsiella pneumoniae subsp. pneumoniae NTUH-K2044	aminoglycoside	antibiotic efflux
SHP-1611	SHP-1611_orf04528	mtrA	Neisseria gonorrhoeae	macrolide	antibiotic efflux
SHP-1611	SHP-1611_orf03134	catB8	Salmonella enterica subsp. enterica serovar Typhi	phenicol	antibiotic inactivation
SHP-1611	SHP-1611_orf01885	rsmA	Pseudomonas aeruginosa	diaminopyrimidine	antibiotic efflux
SHP-1675	SHP-1675_orf00033	acrD	Escherichia coli str. K-12 substr. W3110	aminoglycoside	antibiotic efflux
SHP-1675	SHP-1675_orf00328	adeB	Acinetobacter baumannii	glycylcycline	antibiotic efflux
SHP-1675	SHP-1675_orf00340	MexF	Pseudomonas aeruginosa PAO1	diaminopyrimidine	antibiotic efflux
SHP-1675	SHP-1675_orf00958	MexW	Pseudomonas aeruginosa PAO1	disinfecting agents and antiseptics	antibiotic efflux
SHP-1675	SHP-1675_orf02070	cmeB	Campylobacter jejuni subsp. doylei 269.97	cephalosporin	antibiotic efflux
SHP-1675	SHP-1675_orf01162	TriC	Pseudomonas aeruginosa PAO1	disinfecting agents and antiseptics	antibiotic efflux
SHP-1675	SHP-1675_orf01928	MexK	Pseudomonas aeruginosa PAO1	disinfecting agents and antiseptics	antibiotic efflux
SHP-1675	SHP-1675_orf01078	acrB	Escherichia coli str. K-12 substr. MG1655	cephalosporin	antibiotic efflux
SHP-1675	SHP-1675_orf01907	mexN	Pseudomonas aeruginosa	phenicol	antibiotic efflux
SHP-1675	SHP-1675_orf04325	Saur_mupB_MUP	Staphylococcus aureus	mupirocin-like	antibiotic target alteration
SHP-1675	SHP-1675_orf03801	Saur_mupA_MUP	Staphylococcus aureus	mupirocin-like	antibiotic target alteration
SHP-1675	SHP-1675_orf03226	LptD	Klebsiella pneumoniae subsp. pneumoniae KPNIH10	aminocoumarin	antibiotic efflux
SHP-1675	SHP-1675_orf04045	tet(T)	Streptococcus pyogenes	tetracycline	antibiotic target protection
SHP-1675	SHP-1675_orf01895	tetB(P)	Clostridium perfringens	tetracycline	antibiotic target protection
SHP-1675	SHP-1675_orf01789	macB	Neisseria gonorrhoeae	macrolide	antibiotic efflux
SHP-1675	SHP-1675_orf03391	tet(O/W/O)	Megasphaera elsdenii	tetracycline	antibiotic target protection
SHP-1675	SHP-1675_orf00437	novA	Streptomyces niveus	aminocoumarin	antibiotic efflux
SHP-1675	SHP-1675_orf04483	rpoB2	Nocardia farcinica IFM 10152	peptide	antibiotic target alteration
SHP-1675	SHP-1675_orf01531	TaeA	Paenibacillus sp. LC231	pleuromutilin	antibiotic efflux
SHP-1675	SHP-1675_orf00994	msbA	Escherichia coli str. K-12 substr. MG1655	nitroimidazole	antibiotic efflux
SHP-1675	SHP-1675_orf04214	tetB(60)	uncultured bacterium	tetracycline	antibiotic efflux
SHP-1675	SHP-1675_orf00347	rosB	Yersinia enterocolitica (type O:8)	peptide	antibiotic efflux
SHP-1675	SHP-1675_orf02554	almE	Vibrio cholerae	peptide	antibiotic target alteration
SHP-1675	SHP-1675_orf01999	MCR-3.28	Klebsiella pneumoniae	peptide	antibiotic target alteration
SHP-1675	SHP-1675_orf03844	evgS	Escherichia coli str. K-12 substr. MG1655	fluoroquinolone	antibiotic efflux
SHP-1675	SHP-1675_orf04213	tetA(60)	uncultured bacterium	tetracycline	antibiotic efflux
SHP-1675	SHP-1675_orf00344	lmrC	Streptomyces lincolnensis	lincosamide	antibiotic target protection
SHP-1675	SHP-1675_orf04147	optrA	Enterococcus faecalis	oxazolidinone	antibiotic target protection
SHP-1675	SHP-1675_orf03707	mecC	Staphylococcus aureus subsp. aureus LGA251	carbapenem	antibiotic target replacement
SHP-1675	SHP-1675_orf03875	mecD	Macrococcus caseolyticus	carbapenem	antibiotic target replacement
SHP-1675	SHP-1675_orf01927	OprN	Pseudomonas aeruginosa PAO1	diaminopyrimidine	antibiotic efflux
SHP-1675	SHP-1675_orf00836	farB	Neisseria meningitidis MC58	antibacterial free fatty acids	antibiotic efflux
SHP-1675	SHP-1675_orf00027	MdtK	Salmonella enterica subsp. enterica serovar Typhimurium	fluoroquinolone	antibiotic efflux
SHP-1675	SHP-1675_orf03901	TolC	Escherichia coli	aminocoumarin	antibiotic efflux
SHP-1675	SHP-1675_orf04170	hmrM	Haemophilus influenzae R2846	disinfecting agents and antiseptics	antibiotic efflux
SHP-1675	SHP-1675_orf02108	tet(W/N/W)	uncultured bacterium IN-02	tetracycline	antibiotic target protection
SHP-1675	SHP-1675_orf04313	Ctra_murA_FOF	Chlamydia trachomatis	phosphonic acid	antibiotic target alteration
SHP-1675	SHP-1675_orf01790	mtrE	Neisseria gonorrhoeae	macrolide	antibiotic efflux
SHP-1675	SHP-1675_orf03370	cdeA	Clostridioides difficile	disinfecting agents and antiseptics	antibiotic efflux
SHP-1675	SHP-1675_orf02032	mepA	Staphylococcus aureus	glycylcycline	antibiotic efflux
SHP-1675	SHP-1675_orf01498	OpmH	Pseudomonas aeruginosa PAO1	disinfecting agents and antiseptics	antibiotic efflux
SHP-1675	SHP-1675_orf00071	vanT_in_vanG_cl	Enterococcus faecalis	glycopeptide	antibiotic target alteration
SHP-1675	SHP-1675_orf03352	Kpne_OmpK37	Klebsiella pneumoniae	carbapenem	reduced permeability to antibiotic
SHP-1675	SHP-1675_orf03127	ugd	Escherichia coli str. K-12 substr. MG1655	peptide	antibiotic target alteration
SHP-1675	SHP-1675_orf03957	cpxA	Escherichia coli O157:H7 str. Sakai	aminocoumarin	antibiotic efflux
SHP-1675	SHP-1675_orf01118	tet(35)	Vibrio harveyi	tetracycline	antibiotic efflux
SHP-1675	SHP-1675_orf01199	bcr-1	Pseudomonas aeruginosa	bicyclomycin-like	antibiotic efflux
SHP-1675	SHP-1675_orf01814	OmpA	Klebsiella pneumoniae	peptide	reduced permeability to antibiotic
SHP-1675	SHP-1675_orf01643	TriB	Pseudomonas aeruginosa PAO1	disinfecting agents and antiseptics	antibiotic efflux
SHP-1675	SHP-1675_orf02588	macA	Neisseria gonorrhoeae	macrolide	antibiotic efflux
SHP-1675	SHP-1675_orf02069	MexE	Pseudomonas aeruginosa PAO1	diaminopyrimidine	antibiotic efflux
SHP-1675	SHP-1675_orf01077	AcrE	Escherichia coli str. K-12 substr. MG1655	cephalosporin	antibiotic efflux
SHP-1675	SHP-1675_orf02826	TxR	Vibrio harveyi	tetracycline	antibiotic efflux
SHP-1675	SHP-1675_orf01564	vanE	Enterococcus faecalis	glycopeptide	antibiotic target alteration
SHP-1675	SHP-1675_orf03601	clbB	Brevibacillus brevis NBRC 100599	lincosamide	antibiotic target alteration
SHP-1675	SHP-1675_orf02927	MexV	Pseudomonas aeruginosa PAO1	disinfecting agents and antiseptics	antibiotic efflux
SHP-1675	SHP-1675_orf00341	adeG	Acinetobacter baumannii AYE	fluoroquinolone	antibiotic efflux
SHP-1675	SHP-1675_orf01161	MexJ	Pseudomonas aeruginosa PAO1	disinfecting agents and antiseptics	antibiotic efflux
SHP-1675	SHP-1675_orf01937	rphB	Paenibacillus sp. LC231	rifamycin	antibiotic inactivation
SHP-1675	SHP-1675_orf01393	basS	Pseudomonas aeruginosa	peptide	antibiotic efflux
SHP-1675	SHP-1675_orf00320	tetA(58)	Paenibacillus sp. LC231	tetracycline	antibiotic efflux
SHP-1675	SHP-1675_orf02577	mdtN	Escherichia coli str. K-12 substr. W3110	disinfecting agents and antiseptics	antibiotic efflux
SHP-1675	SHP-1675_orf04186	LpsB	Acinetobacter baumannii	peptide	reduced permeability to antibiotic
SHP-1675	SHP-1675_orf03410	leuO	Escherichia coli	disinfecting agents and antiseptics	antibiotic efflux
SHP-1675	SHP-1675_orf00835	emrK	Escherichia coli	tetracycline	antibiotic efflux
SHP-1675	SHP-1675_orf00670	PmrF	Escherichia coli str. K-12 substr. MG1655	peptide	antibiotic target alteration
SHP-1675	SHP-1675_orf03618	NmcR	Enterobacter cloacae	carbapenem	antibiotic inactivation
SHP-1675	SHP-1675_orf04293	vanH_in_vanD_cl	Enterococcus faecium	glycopeptide	antibiotic target alteration
SHP-1675	SHP-1675_orf01781	adeL	Acinetobacter baumannii	fluoroquinolone	antibiotic efflux
SHP-1675	SHP-1675_orf03248	arlS	Staphylococcus aureus subsp. aureus NCTC 8325	disinfecting agents and antiseptics	antibiotic efflux
SHP-1675	SHP-1675_orf01625	baeS	Escherichia coli str. K-12 substr. W3110	aminocoumarin	antibiotic efflux
SHP-1675	SHP-1675_orf03802	mreA	Streptococcus agalactiae	macrolide	antibiotic efflux
SHP-1675	SHP-1675_orf02002	ParS	Pseudomonas aeruginosa PAO1	aminoglycoside	antibiotic efflux
SHP-1675	SHP-1675_orf02734	RlmA(II)	Streptococcus pneumoniae	lincosamide	antibiotic target alteration
SHP-1675	SHP-1675_orf04417	arnA	Pseudomonas aeruginosa PAO1	peptide	antibiotic target alteration
SHP-1675	SHP-1675_orf03357	sul4	uncultured bacterium	sulfonamide	antibiotic target replacement
SHP-1675	SHP-1675_orf03913	bacA	Escherichia coli str. K-12 substr. MG1655	peptide	antibiotic target alteration
SHP-1675	SHP-1675_orf01711	vanH_in_vanP_cl	Enterococcus faecium	glycopeptide	antibiotic target alteration
SHP-1675	SHP-1675_orf01329	RanA	Riemerella anatipestifer RA-GD	aminoglycoside	antibiotic efflux
SHP-1675	SHP-1675_orf02123	vanH_in_vanB_cl	Enterococcus faecalis	glycopeptide	antibiotic target alteration
SHP-1675	SHP-1675_orf03223	Erm(39)	Mycolicibacterium fortuitum	lincosamide	antibiotic target alteration
SHP-1675	SHP-1675_orf00143	cprS	Pseudomonas aeruginosa PAO1	peptide	antibiotic efflux
SHP-1675	SHP-1675_orf03572	bcrA	Bacillus licheniformis	peptide	antibiotic efflux
SHP-1675	SHP-1675_orf00332	CARB-23	Vibrio parahaemolyticus UCM-V493	penam	antibiotic inactivation
SHP-1675	SHP-1675_orf04308	RanB	Riemerella anatipestifer RA-GD	aminoglycoside	antibiotic efflux
SHP-1675	SHP-1675_orf03842	vanR_in_vanF_cl	Paenibacillus popilliae ATCC 14706	glycopeptide	antibiotic target alteration
SHP-1675	SHP-1675_orf03036	ParR	Pseudomonas aeruginosa PAO1	aminoglycoside	antibiotic efflux
SHP-1675	SHP-1675_orf03346	LpeA	Legionella pneumophila str. Paris	macrolide	antibiotic efflux
SHP-1675	SHP-1675_orf00663	baeR	Escherichia coli str. K-12 substr. W3110	aminocoumarin	antibiotic efflux
SHP-1675	SHP-1675_orf01041	vanR_in_vanM_cl	Enterococcus faecium	glycopeptide	antibiotic target alteration
SHP-1675	SHP-1675_orf00327	MexH	Pseudomonas aeruginosa PAO1	disinfecting agents and antiseptics	antibiotic efflux
SHP-1675	SHP-1675_orf00771	oleC	Streptomyces antibioticus	macrolide	antibiotic efflux
SHP-1675	SHP-1675_orf01715	vanR_in_vanL_cl	Enterococcus faecalis	glycopeptide	antibiotic target alteration
SHP-1675	SHP-1675_orf03959	Paer_CpxR	Pseudomonas aeruginosa	aminocoumarin	antibiotic efflux
SHP-1675	SHP-1675_orf00006	arlR	Staphylococcus aureus subsp. aureus str. Newman	disinfecting agents and antiseptics	antibiotic efflux
SHP-1675	SHP-1675_orf00144	cprR	Pseudomonas aeruginosa PAO1	peptide	antibiotic efflux
SHP-1675	SHP-1675_orf01750	smeS	Stenotrophomonas maltophilia	aminoglycoside	antibiotic efflux
SHP-1675	SHP-1675_orf00435	kdpE	Escherichia coli str. K-12 substr. MG1655	aminoglycoside	antibiotic efflux
SHP-1675	SHP-1675_orf01394	vanR_in_vanB_cl	Enterococcus faecalis	glycopeptide	antibiotic target alteration
SHP-1675	SHP-1675_orf00833	QnrAS	Aliivibrio salmonicida LFI1238	fluoroquinolone	antibiotic target protection
SHP-1675	SHP-1675_orf00740	catB9	Vibrio cholerae	phenicol	antibiotic inactivation
SHP-1675	SHP-1675_orf00436	kdpD	Staphylococcus aureus	aminoglycoside	antibiotic efflux
SHP-1675	SHP-1675_orf04024	CRP	Escherichia coli str. K-12 substr. W3110	fluoroquinolone	antibiotic efflux
SHP-1675	SHP-1675_orf00042	evgA	Escherichia coli O157:H7 str. Sakai	fluoroquinolone	antibiotic efflux
SHP-1675	SHP-1675_orf02767	vanH_in_vanO_cl	Rhodococcus hoagii	glycopeptide	antibiotic target alteration
SHP-1675	SHP-1675_orf03220	dfrA3	Plasmid pAZ1	diaminopyrimidine	antibiotic target replacement
SHP-1675	SHP-1675_orf03004	otr(A)S.rim	Streptomyces rimosus	tetracycline	antibiotic target protection
SHP-1675	SHP-1675_orf01117	H-NS	Escherichia coli O157:H7 str. Sakai	cephalosporin	antibiotic efflux
SHP-1675	SHP-1675_orf01900	Paer_soxR	Pseudomonas aeruginosa PAO1	cephalosporin	antibiotic efflux
SHP-1675	SHP-1675_orf00675	mgrA	Staphylococcus aureus subsp. aureus N315	cephalosporin	antibiotic efflux
SHP-1675	SHP-1675_orf00118	vanR_in_vanP_cl	Enterococcus faecium	glycopeptide	antibiotic target alteration
SHP-1675	SHP-1675_orf04468	golS	Salmonella enterica subsp. enterica serovar Typhimurium str. LT2	carbapenem	antibiotic efflux
SHP-1675	SHP-1675_orf04052	tet(W/32/O)	Trueperella pyogenes	tetracycline	antibiotic target protection
SHP-1675	SHP-1675_orf02944	Kpne_KpnE	Klebsiella pneumoniae subsp. pneumoniae NTUH-K2044	aminoglycoside	antibiotic efflux
SHP-1675	SHP-1675_orf01963	ramA	Enterobacter cloacae	carbapenem	antibiotic efflux
SHP-1675	SHP-1675_orf03263	gadW	Escherichia coli O25b:H4	fluoroquinolone	antibiotic efflux
SHP-1675	SHP-1675_orf03586	YajC	Pseudomonas aeruginosa	cephalosporin	antibiotic efflux
SHP-1675	SHP-1675_orf02329	ykkC	Bacillus subtilis subsp. subtilis str. 168	aminoglycoside	antibiotic efflux
SHP-1675	SHP-1675_orf02945	Kpne_KpnF	Klebsiella pneumoniae subsp. pneumoniae NTUH-K2044	aminoglycoside	antibiotic efflux
SHP-1675	SHP-1675_orf02182	catB8	Salmonella enterica subsp. enterica serovar Typhi	phenicol	antibiotic inactivation
SHP-1675	SHP-1675_orf02080	rsmA	Pseudomonas aeruginosa	diaminopyrimidine	antibiotic efflux
SHP-1678	SHP-1678_orf04594	acrD	Escherichia coli str. K-12 substr. W3110	aminoglycoside	antibiotic efflux
SHP-1678	SHP-1678_orf02561	cmeB	Campylobacter jejuni subsp. doylei 269.97	cephalosporin	antibiotic efflux
SHP-1678	SHP-1678_orf02115	adeB	Acinetobacter baumannii	glycylcycline	antibiotic efflux
SHP-1678	SHP-1678_orf02105	MexF	Pseudomonas aeruginosa PAO1	diaminopyrimidine	antibiotic efflux
SHP-1678	SHP-1678_orf00599	MexW	Pseudomonas aeruginosa PAO1	disinfecting agents and antiseptics	antibiotic efflux
SHP-1678	SHP-1678_orf00372	TriC	Pseudomonas aeruginosa PAO1	disinfecting agents and antiseptics	antibiotic efflux
SHP-1678	SHP-1678_orf01999	MexK	Pseudomonas aeruginosa PAO1	disinfecting agents and antiseptics	antibiotic efflux
SHP-1678	SHP-1678_orf00458	acrB	Escherichia coli str. K-12 substr. MG1655	cephalosporin	antibiotic efflux
SHP-1678	SHP-1678_orf01980	mexN	Pseudomonas aeruginosa	phenicol	antibiotic efflux
SHP-1678	SHP-1678_orf04187	Saur_mupB_MUP	Staphylococcus aureus	mupirocin-like	antibiotic target alteration
SHP-1678	SHP-1678_orf01761	Saur_mupA_MUP	Staphylococcus aureus	mupirocin-like	antibiotic target alteration
SHP-1678	SHP-1678_orf01585	LptD	Klebsiella pneumoniae subsp. pneumoniae KPNIH10	aminocoumarin	antibiotic efflux
SHP-1678	SHP-1678_orf03874	tet(T)	Streptococcus pyogenes	tetracycline	antibiotic target protection
SHP-1678	SHP-1678_orf01966	tetB(P)	Clostridium perfringens	tetracycline	antibiotic target protection
SHP-1678	SHP-1678_orf01866	macB	Neisseria gonorrhoeae	macrolide	antibiotic efflux
SHP-1678	SHP-1678_orf02738	novA	Streptomyces niveus	aminocoumarin	antibiotic efflux
SHP-1678	SHP-1678_orf04607	rpoB2	Nocardia farcinica IFM 10152	peptide	antibiotic target alteration
SHP-1678	SHP-1678_orf03500	TaeA	Paenibacillus sp. LC231	pleuromutilin	antibiotic efflux
SHP-1678	SHP-1678_orf00561	msbA	Escherichia coli str. K-12 substr. MG1655	nitroimidazole	antibiotic efflux
SHP-1678	SHP-1678_orf00123	tetB(60)	uncultured bacterium	tetracycline	antibiotic efflux
SHP-1678	SHP-1678_orf02098	rosB	Yersinia enterocolitica (type O:8)	peptide	antibiotic efflux
SHP-1678	SHP-1678_orf03647	almE	Vibrio cholerae	peptide	antibiotic target alteration
SHP-1678	SHP-1678_orf02649	MCR-3.28	Klebsiella pneumoniae	peptide	antibiotic target alteration
SHP-1678	SHP-1678_orf01718	evgS	Escherichia coli str. K-12 substr. MG1655	fluoroquinolone	antibiotic efflux
SHP-1678	SHP-1678_orf00122	tetA(60)	uncultured bacterium	tetracycline	antibiotic efflux
SHP-1678	SHP-1678_orf02101	lmrC	Streptomyces lincolnensis	lincosamide	antibiotic target protection
SHP-1678	SHP-1678_orf00056	optrA	Enterococcus faecalis	oxazolidinone	antibiotic target protection
SHP-1678	SHP-1678_orf04074	mecC	Staphylococcus aureus subsp. aureus LGA251	carbapenem	antibiotic target replacement
SHP-1678	SHP-1678_orf01687	mecD	Macrococcus caseolyticus	carbapenem	antibiotic target replacement
SHP-1678	SHP-1678_orf01998	OprN	Pseudomonas aeruginosa PAO1	diaminopyrimidine	antibiotic efflux
SHP-1678	SHP-1678_orf03137	farB	Neisseria meningitidis MC58	antibacterial free fatty acids	antibiotic efflux
SHP-1678	SHP-1678_orf03960	cpxA	Escherichia coli O157:H7 str. Sakai	aminocoumarin	antibiotic efflux
SHP-1678	SHP-1678_orf00079	hmrM	Haemophilus influenzae R2846	disinfecting agents and antiseptics	antibiotic efflux
SHP-1678	SHP-1678_orf01660	TolC	Escherichia coli	aminocoumarin	antibiotic efflux
SHP-1678	SHP-1678_orf01050	tet(W/N/W)	uncultured bacterium IN-02	tetracycline	antibiotic target protection
SHP-1678	SHP-1678_orf04207	Ctra_murA_FOF	Chlamydia trachomatis	phosphonic acid	antibiotic target alteration
SHP-1678	SHP-1678_orf01867	mtrE	Neisseria gonorrhoeae	macrolide	antibiotic efflux
SHP-1678	SHP-1678_orf02600	mepA	Staphylococcus aureus	glycylcycline	antibiotic efflux
SHP-1678	SHP-1678_orf00927	cdeA	Clostridioides difficile	disinfecting agents and antiseptics	antibiotic efflux
SHP-1678	SHP-1678_orf03463	OpmH	Pseudomonas aeruginosa PAO1	disinfecting agents and antiseptics	antibiotic efflux
SHP-1678	SHP-1678_orf01251	vanT_in_vanG_cl	Enterococcus faecalis	glycopeptide	antibiotic target alteration
SHP-1678	SHP-1678_orf00944	Kpne_OmpK37	Klebsiella pneumoniae	carbapenem	reduced permeability to antibiotic
SHP-1678	SHP-1678_orf00336	bcr-1	Pseudomonas aeruginosa	bicyclomycin-like	antibiotic efflux
SHP-1678	SHP-1678_orf00415	tet(35)	Vibrio harveyi	tetracycline	antibiotic efflux
SHP-1678	SHP-1678_orf01888	OmpA	Klebsiella pneumoniae	peptide	reduced permeability to antibiotic
SHP-1678	SHP-1678_orf02426	TriB	Pseudomonas aeruginosa PAO1	disinfecting agents and antiseptics	antibiotic efflux
SHP-1678	SHP-1678_orf00459	AcrE	Escherichia coli str. K-12 substr. MG1655	cephalosporin	antibiotic efflux
SHP-1678	SHP-1678_orf01299	MexV	Pseudomonas aeruginosa PAO1	disinfecting agents and antiseptics	antibiotic efflux
SHP-1678	SHP-1678_orf03614	macA	Neisseria gonorrhoeae	macrolide	antibiotic efflux
SHP-1678	SHP-1678_orf02562	MexE	Pseudomonas aeruginosa PAO1	diaminopyrimidine	antibiotic efflux
SHP-1678	SHP-1678_orf03186	TxR	Vibrio harveyi	tetracycline	antibiotic efflux
SHP-1678	SHP-1678_orf02505	vanE	Enterococcus faecalis	glycopeptide	antibiotic target alteration
SHP-1678	SHP-1678_orf02008	rphB	Paenibacillus sp. LC231	rifamycin	antibiotic inactivation
SHP-1678	SHP-1678_orf04301	clbB	Brevibacillus brevis NBRC 100599	lincosamide	antibiotic target alteration
SHP-1678	SHP-1678_orf02104	adeG	Acinetobacter baumannii AYE	fluoroquinolone	antibiotic efflux
SHP-1678	SHP-1678_orf00373	MexJ	Pseudomonas aeruginosa PAO1	disinfecting agents and antiseptics	antibiotic efflux
SHP-1678	SHP-1678_orf02122	tetA(58)	Paenibacillus sp. LC231	tetracycline	antibiotic efflux
SHP-1678	SHP-1678_orf03360	basS	Pseudomonas aeruginosa	peptide	antibiotic efflux
SHP-1678	SHP-1678_orf03624	mdtN	Escherichia coli str. K-12 substr. W3110	disinfecting agents and antiseptics	antibiotic efflux
SHP-1678	SHP-1678_orf01790	vanH_in_vanD_cl	Enterococcus faecium	glycopeptide	antibiotic target alteration
SHP-1678	SHP-1678_orf00095	LpsB	Acinetobacter baumannii	peptide	reduced permeability to antibiotic
SHP-1678	SHP-1678_orf00885	leuO	Escherichia coli	disinfecting agents and antiseptics	antibiotic efflux
SHP-1678	SHP-1678_orf01489	ugd	Escherichia coli str. K-12 substr. MG1655	peptide	antibiotic target alteration
SHP-1678	SHP-1678_orf03136	emrK	Escherichia coli	tetracycline	antibiotic efflux
SHP-1678	SHP-1678_orf04282	NmcR	Enterobacter cloacae	carbapenem	antibiotic inactivation
SHP-1678	SHP-1678_orf01858	adeL	Acinetobacter baumannii	fluoroquinolone	antibiotic efflux
SHP-1678	SHP-1678_orf02444	baeS	Escherichia coli str. K-12 substr. W3110	aminocoumarin	antibiotic efflux
SHP-1678	SHP-1678_orf01606	arlS	Staphylococcus aureus subsp. aureus NCTC 8325	disinfecting agents and antiseptics	antibiotic efflux
SHP-1678	SHP-1678_orf01760	mreA	Streptococcus agalactiae	macrolide	antibiotic efflux
SHP-1678	SHP-1678_orf02646	ParS	Pseudomonas aeruginosa PAO1	aminoglycoside	antibiotic efflux
SHP-1678	SHP-1678_orf04355	arnA	Pseudomonas aeruginosa PAO1	peptide	antibiotic target alteration
SHP-1678	SHP-1678_orf03278	RlmA(II)	Streptococcus pneumoniae	lincosamide	antibiotic target alteration
SHP-1678	SHP-1678_orf00939	sul4	uncultured bacterium	sulfonamide	antibiotic target replacement
SHP-1678	SHP-1678_orf00341	smeS	Stenotrophomonas maltophilia	aminoglycoside	antibiotic efflux
SHP-1678	SHP-1678_orf01648	bacA	Escherichia coli str. K-12 substr. MG1655	peptide	antibiotic target alteration
SHP-1678	SHP-1678_orf00207	RanA	Riemerella anatipestifer RA-GD	aminoglycoside	antibiotic efflux
SHP-1678	SHP-1678_orf01811	tlrC	Streptomyces fradiae	lincosamide	antibiotic target protection
SHP-1678	SHP-1678_orf01065	vanH_in_vanB_cl	Enterococcus faecalis	glycopeptide	antibiotic target alteration
SHP-1678	SHP-1678_orf01582	Erm(39)	Mycolicibacterium fortuitum	lincosamide	antibiotic target alteration
SHP-1678	SHP-1678_orf01181	cprS	Pseudomonas aeruginosa PAO1	peptide	antibiotic efflux
SHP-1678	SHP-1678_orf04328	bcrA	Bacillus licheniformis	peptide	antibiotic efflux
SHP-1678	SHP-1678_orf02111	CARB-22	Vibrio parahaemolyticus RIMD 2210633	penam	antibiotic inactivation
SHP-1678	SHP-1678_orf04211	RanB	Riemerella anatipestifer RA-GD	aminoglycoside	antibiotic efflux
SHP-1678	SHP-1678_orf01720	vanR_in_vanF_cl	Paenibacillus popilliae ATCC 14706	glycopeptide	antibiotic target alteration
SHP-1678	SHP-1678_orf00950	LpeA	Legionella pneumophila str. Paris	macrolide	antibiotic efflux
SHP-1678	SHP-1678_orf01408	ParR	Pseudomonas aeruginosa PAO1	aminoglycoside	antibiotic efflux
SHP-1678	SHP-1678_orf00513	vanR_in_vanM_cl	Enterococcus faecium	glycopeptide	antibiotic target alteration
SHP-1678	SHP-1678_orf02964	baeR	Escherichia coli str. K-12 substr. W3110	aminocoumarin	antibiotic efflux
SHP-1678	SHP-1678_orf02116	MexH	Pseudomonas aeruginosa PAO1	disinfecting agents and antiseptics	antibiotic efflux
SHP-1678	SHP-1678_orf01794	vanR_in_vanL_cl	Enterococcus faecalis	glycopeptide	antibiotic target alteration
SHP-1678	SHP-1678_orf03072	oleC	Streptomyces antibioticus	macrolide	antibiotic efflux
SHP-1678	SHP-1678_orf03959	Paer_CpxR	Pseudomonas aeruginosa	aminocoumarin	antibiotic efflux
SHP-1678	SHP-1678_orf02736	kdpE	Escherichia coli str. K-12 substr. MG1655	aminoglycoside	antibiotic efflux
SHP-1678	SHP-1678_orf01180	cprR	Pseudomonas aeruginosa PAO1	peptide	antibiotic efflux
SHP-1678	SHP-1678_orf04335	arlR	Staphylococcus aureus subsp. aureus str. Newman	disinfecting agents and antiseptics	antibiotic efflux
SHP-1678	SHP-1678_orf03361	vanR_in_vanB_cl	Enterococcus faecalis	glycopeptide	antibiotic target alteration
SHP-1678	SHP-1678_orf03134	QnrAS	Aliivibrio salmonicida LFI1238	fluoroquinolone	antibiotic target protection
SHP-1678	SHP-1678_orf03041	catB9	Vibrio cholerae	phenicol	antibiotic inactivation
SHP-1678	SHP-1678_orf02737	kdpD	Staphylococcus aureus	aminoglycoside	antibiotic efflux
SHP-1678	SHP-1678_orf03895	CRP	Escherichia coli str. K-12 substr. W3110	fluoroquinolone	antibiotic efflux
SHP-1678	SHP-1678_orf02363	evgA	Escherichia coli O157:H7 str. Sakai	fluoroquinolone	antibiotic efflux
SHP-1678	SHP-1678_orf00362	LlmA_23S_CLI	Paenibacillus sp. LC231	lincosamide	antibiotic target alteration
SHP-1678	SHP-1678_orf03246	vanH_in_vanO_cl	Rhodococcus hoagii	glycopeptide	antibiotic target alteration
SHP-1678	SHP-1678_orf01579	dfrA3	Plasmid pAZ1	diaminopyrimidine	antibiotic target replacement
SHP-1678	SHP-1678_orf01972	Paer_soxR	Pseudomonas aeruginosa PAO1	cephalosporin	antibiotic efflux
SHP-1678	SHP-1678_orf01377	otr(A)S.rim	Streptomyces rimosus	tetracycline	antibiotic target protection
SHP-1678	SHP-1678_orf00417	H-NS	Escherichia coli O157:H7 str. Sakai	cephalosporin	antibiotic efflux
SHP-1678	SHP-1678_orf01206	vanR_in_vanP_cl	Enterococcus faecium	glycopeptide	antibiotic target alteration
SHP-1678	SHP-1678_orf02979	mgrA	Staphylococcus aureus subsp. aureus N315	cephalosporin	antibiotic efflux
SHP-1678	SHP-1678_orf04491	golS	Salmonella enterica subsp. enterica serovar Typhimurium str. LT2	carbapenem	antibiotic efflux
SHP-1678	SHP-1678_orf01318	Kpne_KpnE	Klebsiella pneumoniae subsp. pneumoniae NTUH-K2044	aminoglycoside	antibiotic efflux
SHP-1678	SHP-1678_orf02035	ramA	Enterobacter cloacae	carbapenem	antibiotic efflux
SHP-1678	SHP-1678_orf03993	gadW	Escherichia coli O25b:H4	fluoroquinolone	antibiotic efflux
SHP-1678	SHP-1678_orf04316	YajC	Pseudomonas aeruginosa	cephalosporin	antibiotic efflux
SHP-1678	SHP-1678_orf01319	Kpne_KpnF	Klebsiella pneumoniae subsp. pneumoniae NTUH-K2044	aminoglycoside	antibiotic efflux
SHP-1678	SHP-1678_orf01124	catB8	Salmonella enterica subsp. enterica serovar Typhi	phenicol	antibiotic inactivation
SHP-1678	SHP-1678_orf01022	rsmA	Pseudomonas aeruginosa	diaminopyrimidine	antibiotic efflux
SHP-1847	SHP-1847_orf01600	acrD	Escherichia coli str. K-12 substr. W3110	aminoglycoside	antibiotic efflux
SHP-1847	SHP-1847_orf01143	adeB	Acinetobacter baumannii	glycylcycline	antibiotic efflux
SHP-1847	SHP-1847_orf00595	MexW	Pseudomonas aeruginosa PAO1	disinfecting agents and antiseptics	antibiotic efflux
SHP-1847	SHP-1847_orf01831	cmeB	Campylobacter jejuni subsp. doylei 269.97	cephalosporin	antibiotic efflux
SHP-1847	SHP-1847_orf01133	MexF	Pseudomonas aeruginosa PAO1	diaminopyrimidine	antibiotic efflux
SHP-1847	SHP-1847_orf00371	TriC	Pseudomonas aeruginosa PAO1	disinfecting agents and antiseptics	antibiotic efflux
SHP-1847	SHP-1847_orf02276	MexK	Pseudomonas aeruginosa PAO1	disinfecting agents and antiseptics	antibiotic efflux
SHP-1847	SHP-1847_orf00455	acrB	Escherichia coli str. K-12 substr. MG1655	cephalosporin	antibiotic efflux
SHP-1847	SHP-1847_orf02294	mexN	Pseudomonas aeruginosa	phenicol	antibiotic efflux
SHP-1847	SHP-1847_orf04355	Saur_mupB_MUP	Staphylococcus aureus	mupirocin-like	antibiotic target alteration
SHP-1847	SHP-1847_orf03064	Saur_mupA_MUP	Staphylococcus aureus	mupirocin-like	antibiotic target alteration
SHP-1847	SHP-1847_orf03236	LptD	Klebsiella pneumoniae subsp. pneumoniae KPNIH10	aminocoumarin	antibiotic efflux
SHP-1847	SHP-1847_orf04159	tet(T)	Streptococcus pyogenes	tetracycline	antibiotic target protection
SHP-1847	SHP-1847_orf02308	tetB(P)	Clostridium perfringens	tetracycline	antibiotic target protection
SHP-1847	SHP-1847_orf02408	macB	Neisseria gonorrhoeae	macrolide	antibiotic efflux
SHP-1847	SHP-1847_orf02987	novA	Streptomyces niveus	aminocoumarin	antibiotic efflux
SHP-1847	SHP-1847_orf04494	rpoB2	Nocardia farcinica IFM 10152	peptide	antibiotic target alteration
SHP-1847	SHP-1847_orf03814	TaeA	Paenibacillus sp. LC231	pleuromutilin	antibiotic efflux
SHP-1847	SHP-1847_orf00558	msbA	Escherichia coli str. K-12 substr. MG1655	nitroimidazole	antibiotic efflux
SHP-1847	SHP-1847_orf01126	rosB	Yersinia enterocolitica (type O:8)	peptide	antibiotic efflux
SHP-1847	SHP-1847_orf00122	tetB(60)	uncultured bacterium	tetracycline	antibiotic efflux
SHP-1847	SHP-1847_orf00665	almE	Vibrio cholerae	peptide	antibiotic target alteration
SHP-1847	SHP-1847_orf01943	MCR-3.28	Klebsiella pneumoniae	peptide	antibiotic target alteration
SHP-1847	SHP-1847_orf03105	evgS	Escherichia coli str. K-12 substr. MG1655	fluoroquinolone	antibiotic efflux
SHP-1847	SHP-1847_orf00121	tetA(60)	uncultured bacterium	tetracycline	antibiotic efflux
SHP-1847	SHP-1847_orf01129	lmrC	Streptomyces lincolnensis	lincosamide	antibiotic target protection
SHP-1847	SHP-1847_orf00056	optrA	Enterococcus faecalis	oxazolidinone	antibiotic target protection
SHP-1847	SHP-1847_orf02045	mecC	Staphylococcus aureus subsp. aureus LGA251	carbapenem	antibiotic target replacement
SHP-1847	SHP-1847_orf03136	mecD	Macrococcus caseolyticus	carbapenem	antibiotic target replacement
SHP-1847	SHP-1847_orf02587	farB	Neisseria meningitidis MC58	antibacterial free fatty acids	antibiotic efflux
SHP-1847	SHP-1847_orf04244	cpxA	Escherichia coli O157:H7 str. Sakai	aminocoumarin	antibiotic efflux
SHP-1847	SHP-1847_orf03162	TolC	Escherichia coli	aminocoumarin	antibiotic efflux
SHP-1847	SHP-1847_orf02277	OprN	Pseudomonas aeruginosa PAO1	diaminopyrimidine	antibiotic efflux
SHP-1847	SHP-1847_orf01047	tet(W/N/W)	uncultured bacterium IN-02	tetracycline	antibiotic target protection
SHP-1847	SHP-1847_orf04335	Ctra_murA_FOF	Chlamydia trachomatis	phosphonic acid	antibiotic target alteration
SHP-1847	SHP-1847_orf02407	mtrE	Neisseria gonorrhoeae	macrolide	antibiotic efflux
SHP-1847	SHP-1847_orf00078	hmrM	Haemophilus influenzae R2846	disinfecting agents and antiseptics	antibiotic efflux
SHP-1847	SHP-1847_orf01869	mepA	Staphylococcus aureus	glycylcycline	antibiotic efflux
SHP-1847	SHP-1847_orf00924	cdeA	Clostridioides difficile	disinfecting agents and antiseptics	antibiotic efflux
SHP-1847	SHP-1847_orf03777	OpmH	Pseudomonas aeruginosa PAO1	disinfecting agents and antiseptics	antibiotic efflux
SHP-1847	SHP-1847_orf01650	vanT_in_vanG_cl	Enterococcus faecalis	glycopeptide	antibiotic target alteration
SHP-1847	SHP-1847_orf00941	Kpne_OmpK37	Klebsiella pneumoniae	carbapenem	reduced permeability to antibiotic
SHP-1847	SHP-1847_orf03332	ugd	Escherichia coli str. K-12 substr. MG1655	peptide	antibiotic target alteration
SHP-1847	SHP-1847_orf00336	bcr-1	Pseudomonas aeruginosa	bicyclomycin-like	antibiotic efflux
SHP-1847	SHP-1847_orf00414	tet(35)	Vibrio harveyi	tetracycline	antibiotic efflux
SHP-1847	SHP-1847_orf02386	OmpA	Klebsiella pneumoniae	peptide	reduced permeability to antibiotic
SHP-1847	SHP-1847_orf01459	TriB	Pseudomonas aeruginosa PAO1	disinfecting agents and antiseptics	antibiotic efflux
SHP-1847	SHP-1847_orf00456	AcrE	Escherichia coli str. K-12 substr. MG1655	cephalosporin	antibiotic efflux
SHP-1847	SHP-1847_orf03520	MexV	Pseudomonas aeruginosa PAO1	disinfecting agents and antiseptics	antibiotic efflux
SHP-1847	SHP-1847_orf03955	macA	Neisseria gonorrhoeae	macrolide	antibiotic efflux
SHP-1847	SHP-1847_orf01832	MexE	Pseudomonas aeruginosa PAO1	diaminopyrimidine	antibiotic efflux
SHP-1847	SHP-1847_orf03530	TxR	Vibrio harveyi	tetracycline	antibiotic efflux
SHP-1847	SHP-1847_orf01538	vanE	Enterococcus faecalis	glycopeptide	antibiotic target alteration
SHP-1847	SHP-1847_orf02267	rphB	Paenibacillus sp. LC231	rifamycin	antibiotic inactivation
SHP-1847	SHP-1847_orf02166	clbB	Brevibacillus brevis NBRC 100599	lincosamide	antibiotic target alteration
SHP-1847	SHP-1847_orf01132	adeG	Acinetobacter baumannii AYE	fluoroquinolone	antibiotic efflux
SHP-1847	SHP-1847_orf00372	MexJ	Pseudomonas aeruginosa PAO1	disinfecting agents and antiseptics	antibiotic efflux
SHP-1847	SHP-1847_orf01150	tetA(58)	Paenibacillus sp. LC231	tetracycline	antibiotic efflux
SHP-1847	SHP-1847_orf03675	basS	Pseudomonas aeruginosa	peptide	antibiotic efflux
SHP-1847	SHP-1847_orf02486	vanH_in_vanD_cl	Enterococcus faecium	glycopeptide	antibiotic target alteration
SHP-1847	SHP-1847_orf00094	LpsB	Acinetobacter baumannii	peptide	reduced permeability to antibiotic
SHP-1847	SHP-1847_orf00882	leuO	Escherichia coli	disinfecting agents and antiseptics	antibiotic efflux
SHP-1847	SHP-1847_orf02588	emrK	Escherichia coli	tetracycline	antibiotic efflux
SHP-1847	SHP-1847_orf02147	NmcR	Enterobacter cloacae	carbapenem	antibiotic inactivation
SHP-1847	SHP-1847_orf02846	mdtN	Escherichia coli str. K-12 substr. W3110	disinfecting agents and antiseptics	antibiotic efflux
SHP-1847	SHP-1847_orf02416	adeL	Acinetobacter baumannii	fluoroquinolone	antibiotic efflux
SHP-1847	SHP-1847_orf01477	baeS	Escherichia coli str. K-12 substr. W3110	aminocoumarin	antibiotic efflux
SHP-1847	SHP-1847_orf03215	arlS	Staphylococcus aureus subsp. aureus NCTC 8325	disinfecting agents and antiseptics	antibiotic efflux
SHP-1847	SHP-1847_orf03065	mreA	Streptococcus agalactiae	macrolide	antibiotic efflux
SHP-1847	SHP-1847_orf01940	ParS	Pseudomonas aeruginosa PAO1	aminoglycoside	antibiotic efflux
SHP-1847	SHP-1847_orf03622	RlmA(II)	Streptococcus pneumoniae	lincosamide	antibiotic target alteration
SHP-1847	SHP-1847_orf00936	sul4	uncultured bacterium	sulfonamide	antibiotic target replacement
SHP-1847	SHP-1847_orf00341	smeS	Stenotrophomonas maltophilia	aminoglycoside	antibiotic efflux
SHP-1847	SHP-1847_orf04417	arnA	Pseudomonas aeruginosa PAO1	peptide	antibiotic target alteration
SHP-1847	SHP-1847_orf03174	bacA	Escherichia coli str. K-12 substr. MG1655	peptide	antibiotic target alteration
SHP-1847	SHP-1847_orf00207	RanA	Riemerella anatipestifer RA-GD	aminoglycoside	antibiotic efflux
SHP-1847	SHP-1847_orf02465	tlrC	Streptomyces fradiae	lincosamide	antibiotic target protection
SHP-1847	SHP-1847_orf01062	vanH_in_vanB_cl	Enterococcus faecalis	glycopeptide	antibiotic target alteration
SHP-1847	SHP-1847_orf03239	Erm(39)	Mycolicibacterium fortuitum	lincosamide	antibiotic target alteration
SHP-1847	SHP-1847_orf01720	cprS	Pseudomonas aeruginosa PAO1	peptide	antibiotic efflux
SHP-1847	SHP-1847_orf02193	bcrA	Bacillus licheniformis	peptide	antibiotic efflux
SHP-1847	SHP-1847_orf04331	RanB	Riemerella anatipestifer RA-GD	aminoglycoside	antibiotic efflux
SHP-1847	SHP-1847_orf03103	vanR_in_vanF_cl	Paenibacillus popilliae ATCC 14706	glycopeptide	antibiotic target alteration
SHP-1847	SHP-1847_orf03411	ParR	Pseudomonas aeruginosa PAO1	aminoglycoside	antibiotic efflux
SHP-1847	SHP-1847_orf00511	vanR_in_vanM_cl	Enterococcus faecium	glycopeptide	antibiotic target alteration
SHP-1847	SHP-1847_orf02762	baeR	Escherichia coli str. K-12 substr. W3110	aminocoumarin	antibiotic efflux
SHP-1847	SHP-1847_orf01144	MexH	Pseudomonas aeruginosa PAO1	disinfecting agents and antiseptics	antibiotic efflux
SHP-1847	SHP-1847_orf02482	vanR_in_vanL_cl	Enterococcus faecalis	glycopeptide	antibiotic target alteration
SHP-1847	SHP-1847_orf02654	oleC	Streptomyces antibioticus	macrolide	antibiotic efflux
SHP-1847	SHP-1847_orf04243	Paer_CpxR	Pseudomonas aeruginosa	aminocoumarin	antibiotic efflux
SHP-1847	SHP-1847_orf01139	CARB-22	Vibrio parahaemolyticus RIMD 2210633	penam	antibiotic inactivation
SHP-1847	SHP-1847_orf01721	cprR	Pseudomonas aeruginosa PAO1	peptide	antibiotic efflux
SHP-1847	SHP-1847_orf02989	kdpE	Escherichia coli str. K-12 substr. MG1655	aminoglycoside	antibiotic efflux
SHP-1847	SHP-1847_orf03676	vanR_in_vanB_cl	Enterococcus faecalis	glycopeptide	antibiotic target alteration
SHP-1847	SHP-1847_orf02590	QnrAS	Aliivibrio salmonicida LFI1238	fluoroquinolone	antibiotic target protection
SHP-1847	SHP-1847_orf00947	LpeA	Legionella pneumophila str. Paris	macrolide	antibiotic efflux
SHP-1847	SHP-1847_orf02685	catB9	Vibrio cholerae	phenicol	antibiotic inactivation
SHP-1847	SHP-1847_orf02988	kdpD	Staphylococcus aureus	aminoglycoside	antibiotic efflux
SHP-1847	SHP-1847_orf04180	CRP	Escherichia coli str. K-12 substr. W3110	fluoroquinolone	antibiotic efflux
SHP-1847	SHP-1847_orf03932	PmrF	Escherichia coli str. K-12 substr. MG1655	peptide	antibiotic target alteration
SHP-1847	SHP-1847_orf01616	evgA	Escherichia coli O157:H7 str. Sakai	fluoroquinolone	antibiotic efflux
SHP-1847	SHP-1847_orf00362	LlmA_23S_CLI	Paenibacillus sp. LC231	lincosamide	antibiotic target alteration
SHP-1847	SHP-1847_orf02200	arlR	Staphylococcus aureus subsp. aureus str. Newman	disinfecting agents and antiseptics	antibiotic efflux
SHP-1847	SHP-1847_orf03589	vanH_in_vanO_cl	Rhodococcus hoagii	glycopeptide	antibiotic target alteration
SHP-1847	SHP-1847_orf03242	dfrA3	Plasmid pAZ1	diaminopyrimidine	antibiotic target replacement
SHP-1847	SHP-1847_orf02302	Paer_soxR	Pseudomonas aeruginosa PAO1	cephalosporin	antibiotic efflux
SHP-1847	SHP-1847_orf03443	otr(A)S.rim	Streptomyces rimosus	tetracycline	antibiotic target protection
SHP-1847	SHP-1847_orf00415	H-NS	Escherichia coli O157:H7 str. Sakai	cephalosporin	antibiotic efflux
SHP-1847	SHP-1847_orf01695	vanR_in_vanP_cl	Enterococcus faecium	glycopeptide	antibiotic target alteration
SHP-1847	SHP-1847_orf03655	golS	Salmonella enterica subsp. enterica serovar Typhimurium str. LT2	carbapenem	antibiotic efflux
SHP-1847	SHP-1847_orf04158	tet(W/32/O)	Trueperella pyogenes	tetracycline	antibiotic target protection
SHP-1847	SHP-1847_orf03503	Kpne_KpnE	Klebsiella pneumoniae subsp. pneumoniae NTUH-K2044	aminoglycoside	antibiotic efflux
SHP-1847	SHP-1847_orf02747	mgrA	Staphylococcus aureus subsp. aureus N315	cephalosporin	antibiotic efflux
SHP-1847	SHP-1847_orf02125	gadW	Escherichia coli O25b:H4	fluoroquinolone	antibiotic efflux
SHP-1847	SHP-1847_orf02240	ramA	Enterobacter cloacae	carbapenem	antibiotic efflux
SHP-1847	SHP-1847_orf02181	YajC	Pseudomonas aeruginosa	cephalosporin	antibiotic efflux
SHP-1847	SHP-1847_orf03502	Kpne_KpnF	Klebsiella pneumoniae subsp. pneumoniae NTUH-K2044	aminoglycoside	antibiotic efflux
SHP-1847	SHP-1847_orf01777	catB8	Salmonella enterica subsp. enterica serovar Typhi	phenicol	antibiotic inactivation
SHP-1847	SHP-1847_orf01019	rsmA	Pseudomonas aeruginosa	diaminopyrimidine	antibiotic efflux
SHP-1926	SHP-1926_orf00816	acrD	Escherichia coli str. K-12 substr. W3110	aminoglycoside	antibiotic efflux
SHP-1926	SHP-1926_orf01076	cmeB	Campylobacter jejuni subsp. doylei 269.97	cephalosporin	antibiotic efflux
SHP-1926	SHP-1926_orf02111	MexF	Pseudomonas aeruginosa PAO1	diaminopyrimidine	antibiotic efflux
SHP-1926	SHP-1926_orf02101	adeB	Acinetobacter baumannii	glycylcycline	antibiotic efflux
SHP-1926	SHP-1926_orf00147	MexW	Pseudomonas aeruginosa PAO1	disinfecting agents and antiseptics	antibiotic efflux
SHP-1926	SHP-1926_orf00387	TriC	Pseudomonas aeruginosa PAO1	disinfecting agents and antiseptics	antibiotic efflux
SHP-1926	SHP-1926_orf03901	MexK	Pseudomonas aeruginosa PAO1	disinfecting agents and antiseptics	antibiotic efflux
SHP-1926	SHP-1926_orf00303	acrB	Escherichia coli str. K-12 substr. MG1655	cephalosporin	antibiotic efflux
SHP-1926	SHP-1926_orf03882	mexN	Pseudomonas aeruginosa	phenicol	antibiotic efflux
SHP-1926	SHP-1926_orf04300	Saur_mupB_MUP	Staphylococcus aureus	mupirocin-like	antibiotic target alteration
SHP-1926	SHP-1926_orf02793	Saur_mupA_MUP	Staphylococcus aureus	mupirocin-like	antibiotic target alteration
SHP-1926	SHP-1926_orf02611	LptD	Klebsiella pneumoniae subsp. pneumoniae KPNIH10	aminocoumarin	antibiotic efflux
SHP-1926	SHP-1926_orf04439	tet(T)	Streptococcus pyogenes	tetracycline	antibiotic target protection
SHP-1926	SHP-1926_orf03867	tetB(P)	Clostridium perfringens	tetracycline	antibiotic target protection
SHP-1926	SHP-1926_orf03767	macB	Neisseria gonorrhoeae	macrolide	antibiotic efflux
SHP-1926	SHP-1926_orf01250	novA	Streptomyces niveus	aminocoumarin	antibiotic efflux
SHP-1926	SHP-1926_orf04643	rpoB2	Nocardia farcinica IFM 10152	peptide	antibiotic target alteration
SHP-1926	SHP-1926_orf04126	TaeA	Paenibacillus sp. LC231	pleuromutilin	antibiotic efflux
SHP-1926	SHP-1926_orf00185	msbA	Escherichia coli str. K-12 substr. MG1655	nitroimidazole	antibiotic efflux
SHP-1926	SHP-1926_orf00637	tetB(60)	uncultured bacterium	tetracycline	antibiotic efflux
SHP-1926	SHP-1926_orf02118	rosB	Yersinia enterocolitica (type O:8)	peptide	antibiotic efflux
SHP-1926	SHP-1926_orf03462	almE	Vibrio cholerae	peptide	antibiotic target alteration
SHP-1926	SHP-1926_orf04608	MCR-3.28	Klebsiella pneumoniae	peptide	antibiotic target alteration
SHP-1926	SHP-1926_orf02750	evgS	Escherichia coli str. K-12 substr. MG1655	fluoroquinolone	antibiotic efflux
SHP-1926	SHP-1926_orf00638	tetA(60)	uncultured bacterium	tetracycline	antibiotic efflux
SHP-1926	SHP-1926_orf02115	lmrC	Streptomyces lincolnensis	lincosamide	antibiotic target protection
SHP-1926	SHP-1926_orf00705	optrA	Enterococcus faecalis	oxazolidinone	antibiotic target protection
SHP-1926	SHP-1926_orf04199	mecC	Staphylococcus aureus subsp. aureus LGA251	carbapenem	antibiotic target replacement
SHP-1926	SHP-1926_orf02719	mecD	Macrococcus caseolyticus	carbapenem	antibiotic target replacement
SHP-1926	SHP-1926_orf03900	OprN	Pseudomonas aeruginosa PAO1	diaminopyrimidine	antibiotic efflux
SHP-1926	SHP-1926_orf01653	farB	Neisseria meningitidis MC58	antibacterial free fatty acids	antibiotic efflux
SHP-1926	SHP-1926_orf02260	cpxA	Escherichia coli O157:H7 str. Sakai	aminocoumarin	antibiotic efflux
SHP-1926	SHP-1926_orf02691	TolC	Escherichia coli	aminocoumarin	antibiotic efflux
SHP-1926	SHP-1926_orf00681	hmrM	Haemophilus influenzae R2846	disinfecting agents and antiseptics	antibiotic efflux
SHP-1926	SHP-1926_orf04320	Ctra_murA_FOF	Chlamydia trachomatis	phosphonic acid	antibiotic target alteration
SHP-1926	SHP-1926_orf03768	mtrE	Neisseria gonorrhoeae	macrolide	antibiotic efflux
SHP-1926	SHP-1926_orf01116	mepA	Staphylococcus aureus	glycylcycline	antibiotic efflux
SHP-1926	SHP-1926_orf02970	cdeA	Clostridioides difficile	disinfecting agents and antiseptics	antibiotic efflux
SHP-1926	SHP-1926_orf04090	OpmH	Pseudomonas aeruginosa PAO1	disinfecting agents and antiseptics	antibiotic efflux
SHP-1926	SHP-1926_orf00867	vanT_in_vanG_cl	Enterococcus faecalis	glycopeptide	antibiotic target alteration
SHP-1926	SHP-1926_orf02953	Kpne_OmpK37	Klebsiella pneumoniae	carbapenem	reduced permeability to antibiotic
SHP-1926	SHP-1926_orf02848	tet(O/32/O)	Clostridiaceae bacterium K10	tetracycline	antibiotic target protection
SHP-1926	SHP-1926_orf02514	ugd	Escherichia coli str. K-12 substr. MG1655	peptide	antibiotic target alteration
SHP-1926	SHP-1926_orf00344	tet(35)	Vibrio harveyi	tetracycline	antibiotic efflux
SHP-1926	SHP-1926_orf00423	bcr-1	Pseudomonas aeruginosa	bicyclomycin-like	antibiotic efflux
SHP-1926	SHP-1926_orf02326	MexV	Pseudomonas aeruginosa PAO1	disinfecting agents and antiseptics	antibiotic efflux
SHP-1926	SHP-1926_orf03789	OmpA	Klebsiella pneumoniae	peptide	reduced permeability to antibiotic
SHP-1926	SHP-1926_orf01786	TriB	Pseudomonas aeruginosa PAO1	disinfecting agents and antiseptics	antibiotic efflux
SHP-1926	SHP-1926_orf00302	AcrE	Escherichia coli str. K-12 substr. MG1655	cephalosporin	antibiotic efflux
SHP-1926	SHP-1926_orf03495	macA	Neisseria gonorrhoeae	macrolide	antibiotic efflux
SHP-1926	SHP-1926_orf01077	MexE	Pseudomonas aeruginosa PAO1	diaminopyrimidine	antibiotic efflux
SHP-1926	SHP-1926_orf03164	TxR	Vibrio harveyi	tetracycline	antibiotic efflux
SHP-1926	SHP-1926_orf01705	vanE	Enterococcus faecalis	glycopeptide	antibiotic target alteration
SHP-1926	SHP-1926_orf02179	clbB	Brevibacillus brevis NBRC 100599	lincosamide	antibiotic target alteration
SHP-1926	SHP-1926_orf02112	adeG	Acinetobacter baumannii AYE	fluoroquinolone	antibiotic efflux
SHP-1926	SHP-1926_orf00386	MexJ	Pseudomonas aeruginosa PAO1	disinfecting agents and antiseptics	antibiotic efflux
SHP-1926	SHP-1926_orf03910	rphB	Paenibacillus sp. LC231	rifamycin	antibiotic inactivation
SHP-1926	SHP-1926_orf02094	tetA(58)	Paenibacillus sp. LC231	tetracycline	antibiotic efflux
SHP-1926	SHP-1926_orf03485	mdtN	Escherichia coli str. K-12 substr. W3110	disinfecting agents and antiseptics	antibiotic efflux
SHP-1926	SHP-1926_orf03987	basS	Pseudomonas aeruginosa	peptide	antibiotic efflux
SHP-1926	SHP-1926_orf03686	vanH_in_vanD_cl	Enterococcus faecium	glycopeptide	antibiotic target alteration
SHP-1926	SHP-1926_orf00665	LpsB	Acinetobacter baumannii	peptide	reduced permeability to antibiotic
SHP-1926	SHP-1926_orf03011	leuO	Escherichia coli	disinfecting agents and antiseptics	antibiotic efflux
SHP-1926	SHP-1926_orf01652	emrK	Escherichia coli	tetracycline	antibiotic efflux
SHP-1926	SHP-1926_orf01503	NmcR	Enterobacter cloacae	carbapenem	antibiotic inactivation
SHP-1926	SHP-1926_orf03759	adeL	Acinetobacter baumannii	fluoroquinolone	antibiotic efflux
SHP-1926	SHP-1926_orf01768	baeS	Escherichia coli str. K-12 substr. W3110	aminocoumarin	antibiotic efflux
SHP-1926	SHP-1926_orf02634	arlS	Staphylococcus aureus subsp. aureus NCTC 8325	disinfecting agents and antiseptics	antibiotic efflux
SHP-1926	SHP-1926_orf02792	mreA	Streptococcus agalactiae	macrolide	antibiotic efflux
SHP-1926	SHP-1926_orf04611	ParS	Pseudomonas aeruginosa PAO1	aminoglycoside	antibiotic efflux
SHP-1926	SHP-1926_orf03255	RlmA(II)	Streptococcus pneumoniae	lincosamide	antibiotic target alteration
SHP-1926	SHP-1926_orf02958	sul4	uncultured bacterium	sulfonamide	antibiotic target replacement
SHP-1926	SHP-1926_orf00418	smeS	Stenotrophomonas maltophilia	aminoglycoside	antibiotic efflux
SHP-1926	SHP-1926_orf04499	arnA	Pseudomonas aeruginosa PAO1	peptide	antibiotic target alteration
SHP-1926	SHP-1926_orf02679	bacA	Escherichia coli str. K-12 substr. MG1655	peptide	antibiotic target alteration
SHP-1926	SHP-1926_orf00553	RanA	Riemerella anatipestifer RA-GD	aminoglycoside	antibiotic efflux
SHP-1926	SHP-1926_orf03707	tlrC	Streptomyces fradiae	lincosamide	antibiotic target protection
SHP-1926	SHP-1926_orf02833	vanH_in_vanB_cl	Enterococcus faecalis	glycopeptide	antibiotic target alteration
SHP-1926	SHP-1926_orf02608	Erm(39)	Mycolicibacterium fortuitum	lincosamide	antibiotic target alteration
SHP-1926	SHP-1926_orf00937	cprS	Pseudomonas aeruginosa PAO1	peptide	antibiotic efflux
SHP-1926	SHP-1926_orf02207	bcrA	Bacillus licheniformis	peptide	antibiotic efflux
SHP-1926	SHP-1926_orf02105	CARB-22	Vibrio parahaemolyticus RIMD 2210633	penam	antibiotic inactivation
SHP-1926	SHP-1926_orf04325	RanB	Riemerella anatipestifer RA-GD	aminoglycoside	antibiotic efflux
SHP-1926	SHP-1926_orf02752	vanR_in_vanF_cl	Paenibacillus popilliae ATCC 14706	glycopeptide	antibiotic target alteration
SHP-1926	SHP-1926_orf02434	ParR	Pseudomonas aeruginosa PAO1	aminoglycoside	antibiotic efflux
SHP-1926	SHP-1926_orf02947	LpeA	Legionella pneumophila str. Paris	macrolide	antibiotic efflux
SHP-1926	SHP-1926_orf00233	vanR_in_vanM_cl	Enterococcus faecium	glycopeptide	antibiotic target alteration
SHP-1926	SHP-1926_orf01476	baeR	Escherichia coli str. K-12 substr. W3110	aminocoumarin	antibiotic efflux
SHP-1926	SHP-1926_orf02100	MexH	Pseudomonas aeruginosa PAO1	disinfecting agents and antiseptics	antibiotic efflux
SHP-1926	SHP-1926_orf01587	oleC	Streptomyces antibioticus	macrolide	antibiotic efflux
SHP-1926	SHP-1926_orf02259	Paer_CpxR	Pseudomonas aeruginosa	aminocoumarin	antibiotic efflux
SHP-1926	SHP-1926_orf03690	vanR_in_vanL_cl	Enterococcus faecalis	glycopeptide	antibiotic target alteration
SHP-1926	SHP-1926_orf00791	arlR	Staphylococcus aureus subsp. aureus str. Newman	disinfecting agents and antiseptics	antibiotic efflux
SHP-1926	SHP-1926_orf01248	kdpE	Escherichia coli str. K-12 substr. MG1655	aminoglycoside	antibiotic efflux
SHP-1926	SHP-1926_orf00938	cprR	Pseudomonas aeruginosa PAO1	peptide	antibiotic efflux
SHP-1926	SHP-1926_orf03988	vanR_in_vanB_cl	Enterococcus faecalis	glycopeptide	antibiotic target alteration
SHP-1926	SHP-1926_orf01650	QnrAS	Aliivibrio salmonicida LFI1238	fluoroquinolone	antibiotic target protection
SHP-1926	SHP-1926_orf01555	catB9	Vibrio cholerae	phenicol	antibiotic inactivation
SHP-1926	SHP-1926_orf01249	kdpD	Staphylococcus aureus	aminoglycoside	antibiotic efflux
SHP-1926	SHP-1926_orf04459	CRP	Escherichia coli str. K-12 substr. W3110	fluoroquinolone	antibiotic efflux
SHP-1926	SHP-1926_orf03519	PmrF	Escherichia coli str. K-12 substr. MG1655	peptide	antibiotic target alteration
SHP-1926	SHP-1926_orf01852	evgA	Escherichia coli O157:H7 str. Sakai	fluoroquinolone	antibiotic efflux
SHP-1926	SHP-1926_orf00397	LlmA_23S_CLI	Paenibacillus sp. LC231	lincosamide	antibiotic target alteration
SHP-1926	SHP-1926_orf03223	vanH_in_vanO_cl	Rhodococcus hoagii	glycopeptide	antibiotic target alteration
SHP-1926	SHP-1926_orf02605	dfrA3	Plasmid pAZ1	diaminopyrimidine	antibiotic target replacement
SHP-1926	SHP-1926_orf03874	Paer_soxR	Pseudomonas aeruginosa PAO1	cephalosporin	antibiotic efflux
SHP-1926	SHP-1926_orf02402	otr(A)S.rim	Streptomyces rimosus	tetracycline	antibiotic target protection
SHP-1926	SHP-1926_orf00343	H-NS	Escherichia coli O157:H7 str. Sakai	cephalosporin	antibiotic efflux
SHP-1926	SHP-1926_orf00912	vanR_in_vanP_cl	Enterococcus faecium	glycopeptide	antibiotic target alteration
SHP-1926	SHP-1926_orf01491	mgrA	Staphylococcus aureus subsp. aureus N315	cephalosporin	antibiotic efflux
SHP-1926	SHP-1926_orf00274	golS	Salmonella enterica subsp. enterica serovar Typhimurium str. LT2	carbapenem	antibiotic efflux
SHP-1926	SHP-1926_orf04432	tet(W/32/O)	Trueperella pyogenes	tetracycline	antibiotic target protection
SHP-1926	SHP-1926_orf02344	Kpne_KpnE	Klebsiella pneumoniae subsp. pneumoniae NTUH-K2044	aminoglycoside	antibiotic efflux
SHP-1926	SHP-1926_orf03936	ramA	Enterobacter cloacae	carbapenem	antibiotic efflux
SHP-1926	SHP-1926_orf04278	gadW	Escherichia coli O25b:H4	fluoroquinolone	antibiotic efflux
SHP-1926	SHP-1926_orf02345	Kpne_KpnF	Klebsiella pneumoniae subsp. pneumoniae NTUH-K2044	aminoglycoside	antibiotic efflux
SHP-1926	SHP-1926_orf02194	YajC	Pseudomonas aeruginosa	cephalosporin	antibiotic efflux
SHP-1926	SHP-1926_orf00995	catB8	Salmonella enterica subsp. enterica serovar Typhi	phenicol	antibiotic inactivation
SHP-1926	SHP-1926_orf02876	rsmA	Pseudomonas aeruginosa	diaminopyrimidine	antibiotic efflux
SHP-1949	SHP-1949_orf00833	acrD	Escherichia coli str. K-12 substr. W3110	aminoglycoside	antibiotic efflux
SHP-1949	SHP-1949_orf01090	cmeB	Campylobacter jejuni subsp. doylei 269.97	cephalosporin	antibiotic efflux
SHP-1949	SHP-1949_orf00350	adeB	Acinetobacter baumannii	glycylcycline	antibiotic efflux
SHP-1949	SHP-1949_orf00339	MexF	Pseudomonas aeruginosa PAO1	diaminopyrimidine	antibiotic efflux
SHP-1949	SHP-1949_orf02307	MexW	Pseudomonas aeruginosa PAO1	disinfecting agents and antiseptics	antibiotic efflux
SHP-1949	SHP-1949_orf02520	TriC	Pseudomonas aeruginosa PAO1	disinfecting agents and antiseptics	antibiotic efflux
SHP-1949	SHP-1949_orf00215	MexK	Pseudomonas aeruginosa PAO1	disinfecting agents and antiseptics	antibiotic efflux
SHP-1949	SHP-1949_orf02435	acrB	Escherichia coli str. K-12 substr. MG1655	cephalosporin	antibiotic efflux
SHP-1949	SHP-1949_orf00196	mexN	Pseudomonas aeruginosa	phenicol	antibiotic efflux
SHP-1949	SHP-1949_orf04359	Saur_mupB_MUP	Staphylococcus aureus	mupirocin-like	antibiotic target alteration
SHP-1949	SHP-1949_orf03899	Saur_mupA_MUP	Staphylococcus aureus	mupirocin-like	antibiotic target alteration
SHP-1949	SHP-1949_orf03743	LptD	Klebsiella pneumoniae subsp. pneumoniae KPNIH10	aminocoumarin	antibiotic efflux
SHP-1949	SHP-1949_orf04227	tet(T)	Streptococcus pyogenes	tetracycline	antibiotic target protection
SHP-1949	SHP-1949_orf00184	tetB(P)	Clostridium perfringens	tetracycline	antibiotic target protection
SHP-1949	SHP-1949_orf00082	macB	Neisseria gonorrhoeae	macrolide	antibiotic efflux
SHP-1949	SHP-1949_orf01307	novA	Streptomyces niveus	aminocoumarin	antibiotic efflux
SHP-1949	SHP-1949_orf04627	rpoB2	Nocardia farcinica IFM 10152	peptide	antibiotic target alteration
SHP-1949	SHP-1949_orf02896	TaeA	Paenibacillus sp. LC231	pleuromutilin	antibiotic efflux
SHP-1949	SHP-1949_orf02344	msbA	Escherichia coli str. K-12 substr. MG1655	nitroimidazole	antibiotic efflux
SHP-1949	SHP-1949_orf02774	tetB(60)	uncultured bacterium	tetracycline	antibiotic efflux
SHP-1949	SHP-1949_orf00332	rosB	Yersinia enterocolitica (type O:8)	peptide	antibiotic efflux
SHP-1949	SHP-1949_orf03824	mecA	Staphylococcus aureus	carbapenem	antibiotic target replacement
SHP-1949	SHP-1949_orf03229	almE	Vibrio cholerae	peptide	antibiotic target alteration
SHP-1949	SHP-1949_orf01162	MCR-3.28	Klebsiella pneumoniae	peptide	antibiotic target alteration
SHP-1949	SHP-1949_orf03855	evgS	Escherichia coli str. K-12 substr. MG1655	fluoroquinolone	antibiotic efflux
SHP-1949	SHP-1949_orf00335	lmrC	Streptomyces lincolnensis	lincosamide	antibiotic target protection
SHP-1949	SHP-1949_orf02844	optrA	Enterococcus faecalis	oxazolidinone	antibiotic target protection
SHP-1949	SHP-1949_orf04110	mecC	Staphylococcus aureus subsp. aureus LGA251	carbapenem	antibiotic target replacement
SHP-1949	SHP-1949_orf00214	OprN	Pseudomonas aeruginosa PAO1	diaminopyrimidine	antibiotic efflux
SHP-1949	SHP-1949_orf01715	farB	Neisseria meningitidis MC58	antibacterial free fatty acids	antibiotic efflux
SHP-1949	SHP-1949_orf02775	tetA(60)	uncultured bacterium	tetracycline	antibiotic efflux
SHP-1949	SHP-1949_orf00828	MdtK	Salmonella enterica subsp. enterica serovar Typhimurium	fluoroquinolone	antibiotic efflux
SHP-1949	SHP-1949_orf04313	cpxA	Escherichia coli O157:H7 str. Sakai	aminocoumarin	antibiotic efflux
SHP-1949	SHP-1949_orf03797	TolC	Escherichia coli	aminocoumarin	antibiotic efflux
SHP-1949	SHP-1949_orf01786	tet(W/N/W)	uncultured bacterium IN-02	tetracycline	antibiotic target protection
SHP-1949	SHP-1949_orf04371	Ctra_murA_FOF	Chlamydia trachomatis	phosphonic acid	antibiotic target alteration
SHP-1949	SHP-1949_orf02818	hmrM	Haemophilus influenzae R2846	disinfecting agents and antiseptics	antibiotic efflux
SHP-1949	SHP-1949_orf01908	cdeA	Clostridioides difficile	disinfecting agents and antiseptics	antibiotic efflux
SHP-1949	SHP-1949_orf01129	mepA	Staphylococcus aureus	glycylcycline	antibiotic efflux
SHP-1949	SHP-1949_orf02929	OpmH	Pseudomonas aeruginosa PAO1	disinfecting agents and antiseptics	antibiotic efflux
SHP-1949	SHP-1949_orf00878	vanT_in_vanG_cl	Enterococcus faecalis	glycopeptide	antibiotic target alteration
SHP-1949	SHP-1949_orf00083	mtrE	Neisseria gonorrhoeae	macrolide	antibiotic efflux
SHP-1949	SHP-1949_orf01891	Kpne_OmpK37	Klebsiella pneumoniae	carbapenem	reduced permeability to antibiotic
SHP-1949	SHP-1949_orf03644	ugd	Escherichia coli str. K-12 substr. MG1655	peptide	antibiotic target alteration
SHP-1949	SHP-1949_orf03982	tet(35)	Vibrio harveyi	tetracycline	antibiotic efflux
SHP-1949	SHP-1949_orf02557	bcr-1	Pseudomonas aeruginosa	bicyclomycin-like	antibiotic efflux
SHP-1949	SHP-1949_orf00104	OmpA	Klebsiella pneumoniae	peptide	reduced permeability to antibiotic
SHP-1949	SHP-1949_orf00674	TriB	Pseudomonas aeruginosa PAO1	disinfecting agents and antiseptics	antibiotic efflux
SHP-1949	SHP-1949_orf02434	AcrE	Escherichia coli str. K-12 substr. MG1655	cephalosporin	antibiotic efflux
SHP-1949	SHP-1949_orf03261	macA	Neisseria gonorrhoeae	macrolide	antibiotic efflux
SHP-1949	SHP-1949_orf03446	MexV	Pseudomonas aeruginosa PAO1	disinfecting agents and antiseptics	antibiotic efflux
SHP-1949	SHP-1949_orf01091	MexE	Pseudomonas aeruginosa PAO1	diaminopyrimidine	antibiotic efflux
SHP-1949	SHP-1949_orf02103	TxR	Vibrio harveyi	tetracycline	antibiotic efflux
SHP-1949	SHP-1949_orf00752	vanE	Enterococcus faecalis	glycopeptide	antibiotic target alteration
SHP-1949	SHP-1949_orf03971	clbB	Brevibacillus brevis NBRC 100599	lincosamide	antibiotic target alteration
SHP-1949	SHP-1949_orf00338	adeG	Acinetobacter baumannii AYE	fluoroquinolone	antibiotic efflux
SHP-1949	SHP-1949_orf02519	MexJ	Pseudomonas aeruginosa PAO1	disinfecting agents and antiseptics	antibiotic efflux
SHP-1949	SHP-1949_orf00223	rphB	Paenibacillus sp. LC231	rifamycin	antibiotic inactivation
SHP-1949	SHP-1949_orf03031	basS	Pseudomonas aeruginosa	peptide	antibiotic efflux
SHP-1949	SHP-1949_orf00358	tetA(58)	Paenibacillus sp. LC231	tetracycline	antibiotic efflux
SHP-1949	SHP-1949_orf00003	vanH_in_vanD_cl	Enterococcus faecium	glycopeptide	antibiotic target alteration
SHP-1949	SHP-1949_orf01949	leuO	Escherichia coli	disinfecting agents and antiseptics	antibiotic efflux
SHP-1949	SHP-1949_orf01714	emrK	Escherichia coli	tetracycline	antibiotic efflux
SHP-1949	SHP-1949_orf03251	mdtN	Escherichia coli str. K-12 substr. W3110	disinfecting agents and antiseptics	antibiotic efflux
SHP-1949	SHP-1949_orf03988	NmcR	Enterobacter cloacae	carbapenem	antibiotic inactivation
SHP-1949	SHP-1949_orf00074	adeL	Acinetobacter baumannii	fluoroquinolone	antibiotic efflux
SHP-1949	SHP-1949_orf02802	LpsB	Acinetobacter baumannii	peptide	reduced permeability to antibiotic
SHP-1949	SHP-1949_orf00692	baeS	Escherichia coli str. K-12 substr. W3110	aminocoumarin	antibiotic efflux
SHP-1949	SHP-1949_orf03764	arlS	Staphylococcus aureus subsp. aureus NCTC 8325	disinfecting agents and antiseptics	antibiotic efflux
SHP-1949	SHP-1949_orf03898	mreA	Streptococcus agalactiae	macrolide	antibiotic efflux
SHP-1949	SHP-1949_orf01159	ParS	Pseudomonas aeruginosa PAO1	aminoglycoside	antibiotic efflux
SHP-1949	SHP-1949_orf03410	RlmA(II)	Streptococcus pneumoniae	lincosamide	antibiotic target alteration
SHP-1949	SHP-1949_orf04451	arnA	Pseudomonas aeruginosa PAO1	peptide	antibiotic target alteration
SHP-1949	SHP-1949_orf01896	sul4	uncultured bacterium	sulfonamide	antibiotic target replacement
SHP-1949	SHP-1949_orf03784	bacA	Escherichia coli str. K-12 substr. MG1655	peptide	antibiotic target alteration
SHP-1949	SHP-1949_orf02687	RanA	Riemerella anatipestifer RA-GD	aminoglycoside	antibiotic efflux
SHP-1949	SHP-1949_orf01771	vanH_in_vanB_cl	Enterococcus faecalis	glycopeptide	antibiotic target alteration
SHP-1949	SHP-1949_orf03740	Erm(39)	Mycolicibacterium fortuitum	lincosamide	antibiotic target alteration
SHP-1949	SHP-1949_orf00951	cprS	Pseudomonas aeruginosa PAO1	peptide	antibiotic efflux
SHP-1949	SHP-1949_orf03942	bcrA	Bacillus licheniformis	peptide	antibiotic efflux
SHP-1949	SHP-1949_orf00023	tlrC	Streptomyces fradiae	lincosamide	antibiotic target protection
SHP-1949	SHP-1949_orf00346	CARB-23	Vibrio parahaemolyticus UCM-V493	penam	antibiotic inactivation
SHP-1949	SHP-1949_orf04376	RanB	Riemerella anatipestifer RA-GD	aminoglycoside	antibiotic efflux
SHP-1949	SHP-1949_orf03857	vanR_in_vanF_cl	Paenibacillus popilliae ATCC 14706	glycopeptide	antibiotic target alteration
SHP-1949	SHP-1949_orf03557	ParR	Pseudomonas aeruginosa PAO1	aminoglycoside	antibiotic efflux
SHP-1949	SHP-1949_orf01537	baeR	Escherichia coli str. K-12 substr. W3110	aminocoumarin	antibiotic efflux
SHP-1949	SHP-1949_orf02391	vanR_in_vanM_cl	Enterococcus faecium	glycopeptide	antibiotic target alteration
SHP-1949	SHP-1949_orf00351	MexH	Pseudomonas aeruginosa PAO1	disinfecting agents and antiseptics	antibiotic efflux
SHP-1949	SHP-1949_orf00007	vanR_in_vanL_cl	Enterococcus faecalis	glycopeptide	antibiotic target alteration
SHP-1949	SHP-1949_orf01650	oleC	Streptomyces antibioticus	macrolide	antibiotic efflux
SHP-1949	SHP-1949_orf04312	Paer_CpxR	Pseudomonas aeruginosa	aminocoumarin	antibiotic efflux
SHP-1949	SHP-1949_orf00808	arlR	Staphylococcus aureus subsp. aureus str. Newman	disinfecting agents and antiseptics	antibiotic efflux
SHP-1949	SHP-1949_orf00043	smeS	Stenotrophomonas maltophilia	aminoglycoside	antibiotic efflux
SHP-1949	SHP-1949_orf00952	cprR	Pseudomonas aeruginosa PAO1	peptide	antibiotic efflux
SHP-1949	SHP-1949_orf01305	kdpE	Escherichia coli str. K-12 substr. MG1655	aminoglycoside	antibiotic efflux
SHP-1949	SHP-1949_orf03030	vanR_in_vanB_cl	Enterococcus faecalis	glycopeptide	antibiotic target alteration
SHP-1949	SHP-1949_orf01712	QnrAS	Aliivibrio salmonicida LFI1238	fluoroquinolone	antibiotic target protection
SHP-1949	SHP-1949_orf01616	catB9	Vibrio cholerae	phenicol	antibiotic inactivation
SHP-1949	SHP-1949_orf01306	kdpD	Staphylococcus aureus	aminoglycoside	antibiotic efflux
SHP-1949	SHP-1949_orf04248	CRP	Escherichia coli str. K-12 substr. W3110	fluoroquinolone	antibiotic efflux
SHP-1949	SHP-1949_orf03283	PmrF	Escherichia coli str. K-12 substr. MG1655	peptide	antibiotic target alteration
SHP-1949	SHP-1949_orf00843	evgA	Escherichia coli O157:H7 str. Sakai	fluoroquinolone	antibiotic efflux
SHP-1949	SHP-1949_orf02530	LlmA_23S_CLI	Paenibacillus sp. LC231	lincosamide	antibiotic target alteration
SHP-1949	SHP-1949_orf02162	vanH_in_vanO_cl	Rhodococcus hoagii	glycopeptide	antibiotic target alteration
SHP-1949	SHP-1949_orf02219	salB	Mammaliicoccus lentus	lincosamide	antibiotic target protection
SHP-1949	SHP-1949_orf03737	dfrA3	Plasmid pAZ1	diaminopyrimidine	antibiotic target replacement
SHP-1949	SHP-1949_orf00189	Paer_soxR	Pseudomonas aeruginosa PAO1	cephalosporin	antibiotic efflux
SHP-1949	SHP-1949_orf03525	otr(A)S.rim	Streptomyces rimosus	tetracycline	antibiotic target protection
SHP-1949	SHP-1949_orf02476	H-NS	Escherichia coli O157:H7 str. Sakai	cephalosporin	antibiotic efflux
SHP-1949	SHP-1949_orf01552	mgrA	Staphylococcus aureus subsp. aureus N315	cephalosporin	antibiotic efflux
SHP-1949	SHP-1949_orf00926	vanR_in_vanP_cl	Enterococcus faecium	glycopeptide	antibiotic target alteration
SHP-1949	SHP-1949_orf04643	golS	Salmonella enterica subsp. enterica serovar Typhimurium str. LT2	carbapenem	antibiotic efflux
SHP-1949	SHP-1949_orf04220	tet(W/32/O)	Trueperella pyogenes	tetracycline	antibiotic target protection
SHP-1949	SHP-1949_orf03463	Kpne_KpnE	Klebsiella pneumoniae subsp. pneumoniae NTUH-K2044	aminoglycoside	antibiotic efflux
SHP-1949	SHP-1949_orf00252	ramA	Enterobacter cloacae	carbapenem	antibiotic efflux
SHP-1949	SHP-1949_orf03956	YajC	Pseudomonas aeruginosa	cephalosporin	antibiotic efflux
SHP-1949	SHP-1949_orf03060	gadW	Escherichia coli O25b:H4	fluoroquinolone	antibiotic efflux
SHP-1949	SHP-1949_orf00618	ykkC	Bacillus subtilis subsp. subtilis str. 168	aminoglycoside	antibiotic efflux
SHP-1949	SHP-1949_orf03464	Kpne_KpnF	Klebsiella pneumoniae subsp. pneumoniae NTUH-K2044	aminoglycoside	antibiotic efflux
SHP-1949	SHP-1949_orf01012	catB8	Salmonella enterica subsp. enterica serovar Typhi	phenicol	antibiotic inactivation
SHP-1949	SHP-1949_orf01814	rsmA	Pseudomonas aeruginosa	diaminopyrimidine	antibiotic efflux
SHP-3690	SHP-3690_orf01400	acrD	Escherichia coli str. K-12 substr. W3110	aminoglycoside	antibiotic efflux
SHP-3690	SHP-3690_orf03824	cmeB	Campylobacter jejuni subsp. doylei 269.97	cephalosporin	antibiotic efflux
SHP-3690	SHP-3690_orf00982	adeB	Acinetobacter baumannii	glycylcycline	antibiotic efflux
SHP-3690	SHP-3690_orf00973	MexF	Pseudomonas aeruginosa PAO1	diaminopyrimidine	antibiotic efflux
SHP-3690	SHP-3690_orf00235	MexW	Pseudomonas aeruginosa PAO1	disinfecting agents and antiseptics	antibiotic efflux
SHP-3690	SHP-3690_orf00876	MexK	Pseudomonas aeruginosa PAO1	disinfecting agents and antiseptics	antibiotic efflux
SHP-3690	SHP-3690_orf00444	TriC	Pseudomonas aeruginosa PAO1	disinfecting agents and antiseptics	antibiotic efflux
SHP-3690	SHP-3690_orf00360	acrB	Escherichia coli str. K-12 substr. MG1655	cephalosporin	antibiotic efflux
SHP-3690	SHP-3690_orf04409	mexN	Pseudomonas aeruginosa	phenicol	antibiotic efflux
SHP-3690	SHP-3690_orf03872	Saur_mupB_MUP	Staphylococcus aureus	mupirocin-like	antibiotic target alteration
SHP-3690	SHP-3690_orf01886	Saur_mupA_MUP	Staphylococcus aureus	mupirocin-like	antibiotic target alteration
SHP-3690	SHP-3690_orf01732	LptD	Klebsiella pneumoniae subsp. pneumoniae KPNIH10	aminocoumarin	antibiotic efflux
SHP-3690	SHP-3690_orf04403	tet(T)	Streptococcus pyogenes	tetracycline	antibiotic target protection
SHP-3690	SHP-3690_orf04421	tetB(P)	Clostridium perfringens	tetracycline	antibiotic target protection
SHP-3690	SHP-3690_orf03377	macB	Neisseria gonorrhoeae	macrolide	antibiotic efflux
SHP-3690	SHP-3690_orf02349	novA	Streptomyces niveus	aminocoumarin	antibiotic efflux
SHP-3690	SHP-3690_orf04464	rpoB2	Nocardia farcinica IFM 10152	peptide	antibiotic target alteration
SHP-3690	SHP-3690_orf00825	TaeA	Paenibacillus sp. LC231	pleuromutilin	antibiotic efflux
SHP-3690	SHP-3690_orf00273	msbA	Escherichia coli str. K-12 substr. MG1655	nitroimidazole	antibiotic efflux
SHP-3690	SHP-3690_orf00709	tetB(60)	uncultured bacterium	tetracycline	antibiotic efflux
SHP-3690	SHP-3690_orf00966	rosB	Yersinia enterocolitica (type O:8)	peptide	antibiotic efflux
SHP-3690	SHP-3690_orf01813	mecA	Staphylococcus aureus	carbapenem	antibiotic target replacement
SHP-3690	SHP-3690_orf02189	almE	Vibrio cholerae	peptide	antibiotic target alteration
SHP-3690	SHP-3690_orf03753	MCR-3.28	Klebsiella pneumoniae	peptide	antibiotic target alteration
SHP-3690	SHP-3690_orf01845	evgS	Escherichia coli str. K-12 substr. MG1655	fluoroquinolone	antibiotic efflux
SHP-3690	SHP-3690_orf00710	tetA(60)	uncultured bacterium	tetracycline	antibiotic efflux
SHP-3690	SHP-3690_orf00969	lmrC	Streptomyces lincolnensis	lincosamide	antibiotic target protection
SHP-3690	SHP-3690_orf00779	optrA	Enterococcus faecalis	oxazolidinone	antibiotic target protection
SHP-3690	SHP-3690_orf03709	mecC	Staphylococcus aureus subsp. aureus LGA251	carbapenem	antibiotic target replacement
SHP-3690	SHP-3690_orf02746	farB	Neisseria meningitidis MC58	antibacterial free fatty acids	antibiotic efflux
SHP-3690	SHP-3690_orf01394	MdtK	Salmonella enterica subsp. enterica serovar Typhimurium	fluoroquinolone	antibiotic efflux
SHP-3690	SHP-3690_orf01787	TolC	Escherichia coli	aminocoumarin	antibiotic efflux
SHP-3690	SHP-3690_orf00875	OprN	Pseudomonas aeruginosa PAO1	diaminopyrimidine	antibiotic efflux
SHP-3690	SHP-3690_orf03095	tet(W/N/W)	uncultured bacterium IN-02	tetracycline	antibiotic target protection
SHP-3690	SHP-3690_orf03884	Ctra_murA_FOF	Chlamydia trachomatis	phosphonic acid	antibiotic target alteration
SHP-3690	SHP-3690_orf03378	mtrE	Neisseria gonorrhoeae	macrolide	antibiotic efflux
SHP-3690	SHP-3690_orf00754	hmrM	Haemophilus influenzae R2846	disinfecting agents and antiseptics	antibiotic efflux
SHP-3690	SHP-3690_orf03786	mepA	Staphylococcus aureus	glycylcycline	antibiotic efflux
SHP-3690	SHP-3690_orf03457	OpmH	Pseudomonas aeruginosa PAO1	disinfecting agents and antiseptics	antibiotic efflux
SHP-3690	SHP-3690_orf02973	cdeA	Clostridioides difficile	disinfecting agents and antiseptics	antibiotic efflux
SHP-3690	SHP-3690_orf03123	vanT_in_vanG_cl	Enterococcus faecalis	glycopeptide	antibiotic target alteration
SHP-3690	SHP-3690_orf01420	PmpM	Pseudomonas aeruginosa PAO1	aminoglycoside	antibiotic efflux
SHP-3690	SHP-3690_orf02990	Kpne_OmpK37	Klebsiella pneumoniae	carbapenem	reduced permeability to antibiotic
SHP-3690	SHP-3690_orf00167	cmlv	Streptomyces venezuelae ATCC 10712	phenicol	antibiotic inactivation
SHP-3690	SHP-3690_orf04216	cpxA	Escherichia coli O157:H7 str. Sakai	aminocoumarin	antibiotic efflux
SHP-3690	SHP-3690_orf00401	tet(35)	Vibrio harveyi	tetracycline	antibiotic efflux
SHP-3690	SHP-3690_orf00480	bcr-1	Pseudomonas aeruginosa	bicyclomycin-like	antibiotic efflux
SHP-3690	SHP-3690_orf03400	OmpA	Klebsiella pneumoniae	peptide	reduced permeability to antibiotic
SHP-3690	SHP-3690_orf01633	ugd	Escherichia coli str. K-12 substr. MG1655	peptide	antibiotic target alteration
SHP-3690	SHP-3690_orf01447	MexV	Pseudomonas aeruginosa PAO1	disinfecting agents and antiseptics	antibiotic efflux
SHP-3690	SHP-3690_orf02156	macA	Neisseria gonorrhoeae	macrolide	antibiotic efflux
SHP-3690	SHP-3690_orf03823	MexE	Pseudomonas aeruginosa PAO1	diaminopyrimidine	antibiotic efflux
SHP-3690	SHP-3690_orf00359	AcrE	Escherichia coli str. K-12 substr. MG1655	cephalosporin	antibiotic efflux
SHP-3690	SHP-3690_orf01285	TriB	Pseudomonas aeruginosa PAO1	disinfecting agents and antiseptics	antibiotic efflux
SHP-3690	SHP-3690_orf01919	TxR	Vibrio harveyi	tetracycline	antibiotic efflux
SHP-3690	SHP-3690_orf01365	vanE	Enterococcus faecalis	glycopeptide	antibiotic target alteration
SHP-3690	SHP-3690_orf04076	clbB	Brevibacillus brevis NBRC 100599	lincosamide	antibiotic target alteration
SHP-3690	SHP-3690_orf00972	adeG	Acinetobacter baumannii AYE	fluoroquinolone	antibiotic efflux
SHP-3690	SHP-3690_orf00443	MexJ	Pseudomonas aeruginosa PAO1	disinfecting agents and antiseptics	antibiotic efflux
SHP-3690	SHP-3690_orf00885	rphB	Paenibacillus sp. LC231	rifamycin	antibiotic inactivation
SHP-3690	SHP-3690_orf03560	basS	Pseudomonas aeruginosa	peptide	antibiotic efflux
SHP-3690	SHP-3690_orf00990	tetA(58)	Paenibacillus sp. LC231	tetracycline	antibiotic efflux
SHP-3690	SHP-3690_orf02134	ArnT	Klebsiella pneumoniae	peptide	antibiotic target alteration
SHP-3690	SHP-3690_orf00738	LpsB	Acinetobacter baumannii	peptide	reduced permeability to antibiotic
SHP-3690	SHP-3690_orf03298	vanH_in_vanD_cl	Enterococcus faecium	glycopeptide	antibiotic target alteration
SHP-3690	SHP-3690_orf02933	leuO	Escherichia coli	disinfecting agents and antiseptics	antibiotic efflux
SHP-3690	SHP-3690_orf03506	emrK	Escherichia coli	tetracycline	antibiotic efflux
SHP-3690	SHP-3690_orf01753	arlS	Staphylococcus aureus subsp. aureus NCTC 8325	disinfecting agents and antiseptics	antibiotic efflux
SHP-3690	SHP-3690_orf02491	mdtN	Escherichia coli str. K-12 substr. W3110	disinfecting agents and antiseptics	antibiotic efflux
SHP-3690	SHP-3690_orf03369	adeL	Acinetobacter baumannii	fluoroquinolone	antibiotic efflux
SHP-3690	SHP-3690_orf03679	NmcR	Enterobacter cloacae	carbapenem	antibiotic inactivation
SHP-3690	SHP-3690_orf01303	baeS	Escherichia coli str. K-12 substr. W3110	aminocoumarin	antibiotic efflux
SHP-3690	SHP-3690_orf01885	mreA	Streptococcus agalactiae	macrolide	antibiotic efflux
SHP-3690	SHP-3690_orf03757	ParS	Pseudomonas aeruginosa PAO1	aminoglycoside	antibiotic efflux
SHP-3690	SHP-3690_orf02011	RlmA(II)	Streptococcus pneumoniae	lincosamide	antibiotic target alteration
SHP-3690	SHP-3690_orf00475	smeS	Stenotrophomonas maltophilia	aminoglycoside	antibiotic efflux
SHP-3690	SHP-3690_orf03964	arnA	Pseudomonas aeruginosa PAO1	peptide	antibiotic target alteration
SHP-3690	SHP-3690_orf02985	sul4	uncultured bacterium	sulfonamide	antibiotic target replacement
SHP-3690	SHP-3690_orf01774	bacA	Escherichia coli str. K-12 substr. MG1655	peptide	antibiotic target alteration
SHP-3690	SHP-3690_orf00612	RanA	Riemerella anatipestifer RA-GD	aminoglycoside	antibiotic efflux
SHP-3690	SHP-3690_orf03888	RanB	Riemerella anatipestifer RA-GD	aminoglycoside	antibiotic efflux
SHP-3690	SHP-3690_orf03110	vanH_in_vanB_cl	Enterococcus faecalis	glycopeptide	antibiotic target alteration
SHP-3690	SHP-3690_orf01729	Erm(39)	Mycolicibacterium fortuitum	lincosamide	antibiotic target alteration
SHP-3690	SHP-3690_orf03192	cprS	Pseudomonas aeruginosa PAO1	peptide	antibiotic efflux
SHP-3690	SHP-3690_orf04048	bcrA	Bacillus licheniformis	peptide	antibiotic efflux
SHP-3690	SHP-3690_orf00979	CARB-23	Vibrio parahaemolyticus UCM-V493	penam	antibiotic inactivation
SHP-3690	SHP-3690_orf01847	vanR_in_vanF_cl	Paenibacillus popilliae ATCC 14706	glycopeptide	antibiotic target alteration
SHP-3690	SHP-3690_orf01558	ParR	Pseudomonas aeruginosa PAO1	aminoglycoside	antibiotic efflux
SHP-3690	SHP-3690_orf02997	LpeA	Legionella pneumophila str. Paris	macrolide	antibiotic efflux
SHP-3690	SHP-3690_orf00322	vanR_in_vanM_cl	Enterococcus faecium	glycopeptide	antibiotic target alteration
SHP-3690	SHP-3690_orf02579	baeR	Escherichia coli str. K-12 substr. W3110	aminocoumarin	antibiotic efflux
SHP-3690	SHP-3690_orf00983	MexH	Pseudomonas aeruginosa PAO1	disinfecting agents and antiseptics	antibiotic efflux
SHP-3690	SHP-3690_orf02682	oleC	Streptomyces antibioticus	macrolide	antibiotic efflux
SHP-3690	SHP-3690_orf03302	vanR_in_vanL_cl	Enterococcus faecalis	glycopeptide	antibiotic target alteration
SHP-3690	SHP-3690_orf04214	Paer_CpxR	Pseudomonas aeruginosa	aminocoumarin	antibiotic efflux
SHP-3690	SHP-3690_orf03193	cprR	Pseudomonas aeruginosa PAO1	peptide	antibiotic efflux
SHP-3690	SHP-3690_orf02347	kdpE	Escherichia coli str. K-12 substr. MG1655	aminoglycoside	antibiotic efflux
SHP-3690	SHP-3690_orf04041	arlR	Staphylococcus aureus subsp. aureus str. Newman	disinfecting agents and antiseptics	antibiotic efflux
SHP-3690	SHP-3690_orf03559	vanR_in_vanB_cl	Enterococcus faecalis	glycopeptide	antibiotic target alteration
SHP-3690	SHP-3690_orf02743	QnrAS	Aliivibrio salmonicida LFI1238	fluoroquinolone	antibiotic target protection
SHP-3690	SHP-3690_orf02348	kdpD	Staphylococcus aureus	aminoglycoside	antibiotic efflux
SHP-3690	SHP-3690_orf04382	CRP	Escherichia coli str. K-12 substr. W3110	fluoroquinolone	antibiotic efflux
SHP-3690	SHP-3690_orf02650	catB9	Vibrio cholerae	phenicol	antibiotic inactivation
SHP-3690	SHP-3690_orf02132	PmrF	Escherichia coli str. K-12 substr. MG1655	peptide	antibiotic target alteration
SHP-3690	SHP-3690_orf01409	evgA	Escherichia coli O157:H7 str. Sakai	fluoroquinolone	antibiotic efflux
SHP-3690	SHP-3690_orf00454	LlmA_23S_CLI	Paenibacillus sp. LC231	lincosamide	antibiotic target alteration
SHP-3690	SHP-3690_orf01978	vanH_in_vanO_cl	Rhodococcus hoagii	glycopeptide	antibiotic target alteration
SHP-3690	SHP-3690_orf03504	MexL	Pseudomonas aeruginosa PAO1	disinfecting agents and antiseptics	antibiotic efflux
SHP-3690	SHP-3690_orf01726	dfrA3	Plasmid pAZ1	diaminopyrimidine	antibiotic target replacement
SHP-3690	SHP-3690_orf04416	Paer_soxR	Pseudomonas aeruginosa PAO1	cephalosporin	antibiotic efflux
SHP-3690	SHP-3690_orf01526	otr(A)S.rim	Streptomyces rimosus	tetracycline	antibiotic target protection
SHP-3690	SHP-3690_orf00400	H-NS	Escherichia coli O157:H7 str. Sakai	cephalosporin	antibiotic efflux
SHP-3690	SHP-3690_orf03167	vanR_in_vanP_cl	Enterococcus faecium	glycopeptide	antibiotic target alteration
SHP-3690	SHP-3690_orf04457	tet(W/32/O)	Trueperella pyogenes	tetracycline	antibiotic target protection
SHP-3690	SHP-3690_orf01464	Kpne_KpnE	Klebsiella pneumoniae subsp. pneumoniae NTUH-K2044	aminoglycoside	antibiotic efflux
SHP-3690	SHP-3690_orf01148	golS	Salmonella enterica subsp. enterica serovar Typhimurium str. LT2	carbapenem	antibiotic efflux
SHP-3690	SHP-3690_orf04529	gadW	Escherichia coli O25b:H4	fluoroquinolone	antibiotic efflux
SHP-3690	SHP-3690_orf00912	ramA	Enterobacter cloacae	carbapenem	antibiotic efflux
SHP-3690	SHP-3690_orf02594	mgrA	Staphylococcus aureus subsp. aureus N315	cephalosporin	antibiotic efflux
SHP-3690	SHP-3690_orf04061	YajC	Pseudomonas aeruginosa	cephalosporin	antibiotic efflux
SHP-3690	SHP-3690_orf01236	ykkC	Bacillus subtilis subsp. subtilis str. 168	aminoglycoside	antibiotic efflux
SHP-3690	SHP-3690_orf01465	Kpne_KpnF	Klebsiella pneumoniae subsp. pneumoniae NTUH-K2044	aminoglycoside	antibiotic efflux
SHP-3690	SHP-3690_orf03248	catB8	Salmonella enterica subsp. enterica serovar Typhi	phenicol	antibiotic inactivation
SHP-3690	SHP-3690_orf03068	rsmA	Pseudomonas aeruginosa	diaminopyrimidine	antibiotic efflux
SHP-8502	SHP-8502_orf00294	acrD	Escherichia coli str. K-12 substr. W3110	aminoglycoside	antibiotic efflux
SHP-8502	SHP-8502_orf04213	cmeB	Campylobacter jejuni subsp. doylei 269.97	cephalosporin	antibiotic efflux
SHP-8502	SHP-8502_orf00745	adeB	Acinetobacter baumannii	glycylcycline	antibiotic efflux
SHP-8502	SHP-8502_orf00755	MexF	Pseudomonas aeruginosa PAO1	diaminopyrimidine	antibiotic efflux
SHP-8502	SHP-8502_orf01210	MexW	Pseudomonas aeruginosa PAO1	disinfecting agents and antiseptics	antibiotic efflux
SHP-8502	SHP-8502_orf01420	TriC	Pseudomonas aeruginosa PAO1	disinfecting agents and antiseptics	antibiotic efflux
SHP-8502	SHP-8502_orf00849	MexK	Pseudomonas aeruginosa PAO1	disinfecting agents and antiseptics	antibiotic efflux
SHP-8502	SHP-8502_orf01333	acrB	Escherichia coli str. K-12 substr. MG1655	cephalosporin	antibiotic efflux
SHP-8502	SHP-8502_orf00865	mexN	Pseudomonas aeruginosa	phenicol	antibiotic efflux
SHP-8502	SHP-8502_orf04032	Saur_mupB_MUP	Staphylococcus aureus	mupirocin-like	antibiotic target alteration
SHP-8502	SHP-8502_orf02863	Saur_mupA_MUP	Staphylococcus aureus	mupirocin-like	antibiotic target alteration
SHP-8502	SHP-8502_orf02698	LptD	Klebsiella pneumoniae subsp. pneumoniae KPNIH10	aminocoumarin	antibiotic efflux
SHP-8502	SHP-8502_orf04205	tet(T)	Streptococcus pyogenes	tetracycline	antibiotic target protection
SHP-8502	SHP-8502_orf00878	tetB(P)	Clostridium perfringens	tetracycline	antibiotic target protection
SHP-8502	SHP-8502_orf00980	macB	Neisseria gonorrhoeae	macrolide	antibiotic efflux
SHP-8502	SHP-8502_orf01935	novA	Streptomyces niveus	aminocoumarin	antibiotic efflux
SHP-8502	SHP-8502_orf04653	rpoB2	Nocardia farcinica IFM 10152	peptide	antibiotic target alteration
SHP-8502	SHP-8502_orf01789	TaeA	Paenibacillus sp. LC231	pleuromutilin	antibiotic efflux
SHP-8502	SHP-8502_orf01247	msbA	Escherichia coli str. K-12 substr. MG1655	nitroimidazole	antibiotic efflux
SHP-8502	SHP-8502_orf01667	tetB(60)	uncultured bacterium	tetracycline	antibiotic efflux
SHP-8502	SHP-8502_orf00762	rosB	Yersinia enterocolitica (type O:8)	peptide	antibiotic efflux
SHP-8502	SHP-8502_orf02787	mecA	Staphylococcus aureus	carbapenem	antibiotic target replacement
SHP-8502	SHP-8502_orf01135	almE	Vibrio cholerae	peptide	antibiotic target alteration
SHP-8502	SHP-8502_orf04284	MCR-3.28	Klebsiella pneumoniae	peptide	antibiotic target alteration
SHP-8502	SHP-8502_orf02819	evgS	Escherichia coli str. K-12 substr. MG1655	fluoroquinolone	antibiotic efflux
SHP-8502	SHP-8502_orf01668	tetA(60)	uncultured bacterium	tetracycline	antibiotic efflux
SHP-8502	SHP-8502_orf00759	lmrC	Streptomyces lincolnensis	lincosamide	antibiotic target protection
SHP-8502	SHP-8502_orf01734	optrA	Enterococcus faecalis	oxazolidinone	antibiotic target protection
SHP-8502	SHP-8502_orf03760	mecC	Staphylococcus aureus subsp. aureus LGA251	carbapenem	antibiotic target replacement
SHP-8502	SHP-8502_orf00850	OprN	Pseudomonas aeruginosa PAO1	diaminopyrimidine	antibiotic efflux
SHP-8502	SHP-8502_orf02333	farB	Neisseria meningitidis MC58	antibacterial free fatty acids	antibiotic efflux
SHP-8502	SHP-8502_orf00299	MdtK	Salmonella enterica subsp. enterica serovar Typhimurium	fluoroquinolone	antibiotic efflux
SHP-8502	SHP-8502_orf04120	cpxA	Escherichia coli O157:H7 str. Sakai	aminocoumarin	antibiotic efflux
SHP-8502	SHP-8502_orf02760	TolC	Escherichia coli	aminocoumarin	antibiotic efflux
SHP-8502	SHP-8502_orf00049	tet(W/N/W)	uncultured bacterium IN-02	tetracycline	antibiotic target protection
SHP-8502	SHP-8502_orf04019	Ctra_murA_FOF	Chlamydia trachomatis	phosphonic acid	antibiotic target alteration
SHP-8502	SHP-8502_orf00979	mtrE	Neisseria gonorrhoeae	macrolide	antibiotic efflux
SHP-8502	SHP-8502_orf01711	hmrM	Haemophilus influenzae R2846	disinfecting agents and antiseptics	antibiotic efflux
SHP-8502	SHP-8502_orf04251	mepA	Staphylococcus aureus	glycylcycline	antibiotic efflux
SHP-8502	SHP-8502_orf03411	cdeA	Clostridioides difficile	disinfecting agents and antiseptics	antibiotic efflux
SHP-8502	SHP-8502_orf04706	OpmH	Pseudomonas aeruginosa PAO1	disinfecting agents and antiseptics	antibiotic efflux
SHP-8502	SHP-8502_orf00255	vanT_in_vanG_cl	Enterococcus faecalis	glycopeptide	antibiotic target alteration
SHP-8502	SHP-8502_orf03394	Kpne_OmpK37	Klebsiella pneumoniae	carbapenem	reduced permeability to antibiotic
SHP-8502	SHP-8502_orf02593	ugd	Escherichia coli str. K-12 substr. MG1655	peptide	antibiotic target alteration
SHP-8502	SHP-8502_orf01377	tet(35)	Vibrio harveyi	tetracycline	antibiotic efflux
SHP-8502	SHP-8502_orf01457	bcr-1	Pseudomonas aeruginosa	bicyclomycin-like	antibiotic efflux
SHP-8502	SHP-8502_orf00957	OmpA	Klebsiella pneumoniae	peptide	reduced permeability to antibiotic
SHP-8502	SHP-8502_orf00410	TriB	Pseudomonas aeruginosa PAO1	disinfecting agents and antiseptics	antibiotic efflux
SHP-8502	SHP-8502_orf02380	MexV	Pseudomonas aeruginosa PAO1	disinfecting agents and antiseptics	antibiotic efflux
SHP-8502	SHP-8502_orf03183	macA	Neisseria gonorrhoeae	macrolide	antibiotic efflux
SHP-8502	SHP-8502_orf04214	MexE	Pseudomonas aeruginosa PAO1	diaminopyrimidine	antibiotic efflux
SHP-8502	SHP-8502_orf01332	AcrE	Escherichia coli str. K-12 substr. MG1655	cephalosporin	antibiotic efflux
SHP-8502	SHP-8502_orf02898	TxR	Vibrio harveyi	tetracycline	antibiotic efflux
SHP-8502	SHP-8502_orf00329	vanE	Enterococcus faecalis	glycopeptide	antibiotic target alteration
SHP-8502	SHP-8502_orf00841	rphB	Paenibacillus sp. LC231	rifamycin	antibiotic inactivation
SHP-8502	SHP-8502_orf03642	clbB	Brevibacillus brevis NBRC 100599	lincosamide	antibiotic target alteration
SHP-8502	SHP-8502_orf00756	adeG	Acinetobacter baumannii AYE	fluoroquinolone	antibiotic efflux
SHP-8502	SHP-8502_orf01419	MexJ	Pseudomonas aeruginosa PAO1	disinfecting agents and antiseptics	antibiotic efflux
SHP-8502	SHP-8502_orf03858	basS	Pseudomonas aeruginosa	peptide	antibiotic efflux
SHP-8502	SHP-8502_orf00737	tetA(58)	Paenibacillus sp. LC231	tetracycline	antibiotic efflux
SHP-8502	SHP-8502_orf01062	vanH_in_vanD_cl	Enterococcus faecium	glycopeptide	antibiotic target alteration
SHP-8502	SHP-8502_orf01695	LpsB	Acinetobacter baumannii	peptide	reduced permeability to antibiotic
[truncated: 542 more rows]
